# Supplementary material for: Diaqua­bis(N,N′-dibenzyl­ethane-1,2-diamine-κ2 N,N′)nickel(II) dichloride N,N-dimethyl­formamide solvate
Source: Acta Crystallogr Sect E Struct Rep Online. 2009 Nov 7;65(Pt 12):m1526–7. doi: 10.1107/S1600536809046042 (PMC2972121; doi:10.1107/S1600536809046042)
Supplement: Supplementary file 2 [file e-65-m1526-Isup2.hkl]

# 
# h,k,l, Fc-squared, Fo-squared, sigma(Fo-squared) and status flag 
# 
data_I
_shelx_title ' 080508d                in P-1' 
_shelx_refln_list_code          4 
_shelx_F_calc_maximum      178.95 
_exptl_crystal_F_000       764.00 
_reflns_d_resolution_high  0.8406 
 
loop_ 
 _symmetry_equiv_pos_as_xyz 
 'x, y, z' 
 '-x, -y, -z' 
 
_cell_length_a    11.8980 
_cell_length_b    12.5880 
_cell_length_c    14.8720 
_cell_angle_alpha 104.769 
_cell_angle_beta   95.368 
_cell_angle_gamma 111.399 
 
_shelx_F_squared_multiplier     1.000 
 
loop_ 
 _refln_index_h 
 _refln_index_k 
 _refln_index_l 
 _refln_F_squared_calc 
 _refln_F_squared_meas 
 _refln_F_squared_sigma 
 _refln_observed_status 
   1   0   0    13515.83    13926.24    180.43 o 
   2   0   0    11326.52    11780.79    142.97 o 
   3   0   0      315.43      329.31     11.47 o 
   4   0   0     1023.84      815.84     20.64 o 
   5   0   0      671.17      835.37     23.21 o 
   6   0   0     2204.90     1976.42     41.49 o 
   7   0   0      914.80      978.20     30.37 o 
   8   0   0      541.24      636.52     26.24 o 
   9   0   0      261.39      214.98     18.42 o 
  10   0   0      470.96      453.27     27.00 o 
  11   0   0      546.27      601.33     47.70 o 
  12   0   0       21.52       26.37     11.64 o 
 -13   1   0       36.59       15.67     16.40 o 
 -12   1   0      319.27      313.22     25.20 o 
 -11   1   0      189.22      195.45     15.33 o 
 -10   1   0      709.33      694.45     53.97 o 
  -9   1   0       49.81       35.69     13.41 o 
  -8   1   0      702.62      684.51     26.55 o 
  -7   1   0      103.64      153.81     13.90 o 
  -6   1   0      582.71      516.87     19.67 o 
  -5   1   0      555.66      499.42     17.72 o 
  -4   1   0      342.73      432.91     14.56 o 
  -3   1   0     2747.55     2508.16     39.13 o 
  -2   1   0      811.47     1134.69     14.31 o 
  -1   1   0    15045.93    16454.52    148.66 o 
   0   1   0    11787.62    13385.50    177.30 o 
   1   1   0     8186.81     8334.16    103.00 o 
   2   1   0     3644.63     3804.93     52.51 o 
   3   1   0     2436.72     1965.50     33.71 o 
   4   1   0     1100.04     1128.95     26.17 o 
   5   1   0      455.71      363.47     16.06 o 
   6   1   0     1085.01     1108.38     30.10 o 
   7   1   0      731.19      680.93     25.99 o 
   8   1   0       46.63       37.67     12.96 o 
   9   1   0      390.92      370.87     24.08 o 
  10   1   0      476.90      581.85     30.55 o 
  11   1   0       93.55      130.36     27.32 o 
  12   1   0       89.13       89.88     13.64 o 
 -13   2   0      200.54      232.63     27.25 o 
 -12   2   0      291.08      311.34     25.13 o 
 -11   2   0      262.98      238.33     22.94 o 
 -10   2   0       11.83       21.63      8.39 o 
  -9   2   0      327.72      470.88     17.71 o 
  -8   2   0      197.58      213.09     11.37 o 
  -7   2   0      504.58      426.82     19.67 o 
  -6   2   0      542.20      550.30     20.75 o 
  -5   2   0      461.74      467.69     17.65 o 
  -4   2   0     2978.61     3077.15     33.02 o 
  -2   2   0    13943.51    16330.85    162.12 o 
  -1   2   0     4243.00     4960.84     46.40 o 
   0   2   0        3.19       10.67      2.95 o 
   1   2   0     1279.12     1185.93     14.99 o 
   2   2   0      323.07      619.07     16.02 o 
   3   2   0     8079.08     8335.86    109.61 o 
   4   2   0     4194.14     4959.81     74.13 o 
   5   2   0      838.64      758.88     23.74 o 
   6   2   0      703.04      708.73     24.64 o 
   7   2   0      112.87       94.94     13.38 o 
   8   2   0       19.32       31.83     11.43 o 
   9   2   0      287.90      248.37     21.69 o 
  10   2   0       62.93       36.39     15.05 o 
  11   2   0      112.47       68.22     18.77 o 
 -13   3   0      109.77      108.74     20.43 o 
 -12   3   0      147.91       95.22     18.66 o 
 -11   3   0      138.52      125.04     18.80 o 
 -10   3   0       17.31       -4.27     12.06 o 
  -9   3   0      347.12      348.91     14.58 o 
  -8   3   0      318.83      369.33     13.44 o 
  -7   3   0       76.17       74.40      7.47 o 
  -6   3   0      522.17      560.52     13.05 o 
  -5   3   0     2528.96     2509.42     48.76 o 
  -4   3   0       19.82       36.71     13.66 o 
  -3   3   0     4120.35     3705.26     62.40 o 
  -2   3   0       42.72       52.54      9.23 o 
  -1   3   0     1823.63     1909.87     22.34 o 
   0   3   0       38.54       48.44      5.56 o 
   1   3   0     6111.15     5487.72     74.89 o 
   2   3   0     5274.61     5716.83     54.87 o 
   3   3   0    11473.73    11958.06    154.06 o 
   4   3   0      860.91      768.23     23.77 o 
   5   3   0      325.20      464.53     20.40 o 
   6   3   0       78.09       46.60     10.70 o 
   7   3   0      207.67      236.31     17.79 o 
   8   3   0       83.91       86.78     16.23 o 
   9   3   0        1.14       -1.98     12.72 o 
  10   3   0       77.83       64.78     16.85 o 
  11   3   0       85.07      121.15     22.80 o 
 -13   4   0       47.00       39.79     18.24 o 
 -12   4   0      187.87      180.43     23.77 o 
 -11   4   0       70.95      116.35     18.94 o 
 -10   4   0      326.25      400.69     25.82 o 
  -9   4   0      640.02      587.59     27.14 o 
  -8   4   0      405.39      438.24     20.47 o 
  -7   4   0      988.81      864.54     16.79 o 
  -6   4   0     1336.84     1478.86     18.10 o 
  -5   4   0     3270.69     3778.49     50.90 o 
  -4   4   0      922.16      893.50     14.69 o 
  -3   4   0      321.00      260.85     21.25 o 
  -2   4   0     2241.91     1904.82     33.40 o 
  -1   4   0       79.37       70.93      7.02 o 
   0   4   0     2150.59     2336.06     39.90 o 
   1   4   0    10683.67    10392.24    134.46 o 
   2   4   0     6686.10     7097.48     68.11 o 
   3   4   0     1646.55     1658.26     36.59 o 
   4   4   0      838.50      898.58     26.90 o 
   5   4   0      260.75      282.19     17.31 o 
   6   4   0       44.72       18.04     10.36 o 
   7   4   0       56.13       49.73     14.60 o 
   8   4   0       28.34       -3.34     11.40 o 
   9   4   0      123.75      119.82     20.12 o 
  10   4   0       74.30       68.70     19.77 o 
 -14   5   0       33.96       43.65     17.65 o 
 -13   5   0       63.75       65.26     19.57 o 
 -12   5   0      258.43      236.04     25.47 o 
 -11   5   0      329.42      252.82     23.32 o 
 -10   5   0      745.84      771.46     32.01 o 
  -9   5   0      213.33      195.48     18.11 o 
  -8   5   0       47.45       54.42     12.65 o 
  -7   5   0      312.82      342.02      8.96 o 
  -6   5   0      269.94      163.02     16.87 o 
  -5   5   0     1415.56     1416.38     23.77 o 
  -4   5   0     1293.93     1167.05     20.08 o 
  -3   5   0      498.87      600.69     13.66 o 
  -2   5   0     2257.98     2118.56     40.45 o 
  -1   5   0     5886.94     6493.31     90.91 o 
   0   5   0     8109.24     8171.41    111.21 o 
   1   5   0     6906.33     7322.25    103.21 o 
   2   5   0      396.33      398.69     11.94 o 
   3   5   0       55.82      100.54     11.47 o 
   4   5   0     1083.22     1102.06     32.15 o 
   5   5   0      385.61      490.73     23.01 o 
   6   5   0      696.42      753.60     30.79 o 
   7   5   0      167.37      204.31     20.33 o 
   8   5   0      116.76      171.95     21.20 o 
   9   5   0       72.39       48.97     17.55 o 
  10   5   0       95.27       90.67     20.99 o 
 -14   6   0       93.06      130.77     24.05 o 
 -13   6   0      141.73      175.88     23.25 o 
 -12   6   0      144.37      174.84     23.56 o 
 -11   6   0      599.61      595.23     30.51 o 
 -10   6   0      429.85      439.33     27.14 o 
  -9   6   0      609.83      542.13     27.84 o 
  -8   6   0      274.86      262.17     19.22 o 
  -7   6   0       42.12       53.59      8.61 o 
  -6   6   0      584.71      610.47     16.71 o 
  -5   6   0       11.56       34.23      8.77 o 
  -4   6   0     1313.61     1445.76     24.05 o 
  -3   6   0     1351.51     1378.43     22.52 o 
  -2   6   0     3136.37     3012.35     47.33 o 
  -1   6   0     1388.28     1515.74     34.44 o 
   0   6   0     3062.03     3172.75     56.05 o 
   1   6   0       95.53       46.36      9.49 o 
   2   6   0        1.75        4.83      6.86 o 
   3   6   0       90.01       85.65     12.27 o 
   4   6   0     1105.81      913.66     31.28 o 
   5   6   0      784.03      694.41     29.05 o 
   6   6   0      421.97      368.72     24.57 o 
   7   6   0      378.05      365.38     24.36 o 
   8   6   0       85.95       92.51     18.11 o 
   9   6   0       77.12       83.13     20.57 o 
 -14   7   0      192.21      256.78     29.43 o 
 -13   7   0      132.59      114.54     21.51 o 
 -12   7   0      198.09      232.35     26.34 o 
 -11   7   0      209.75      239.06     21.96 o 
 -10   7   0      116.23      110.44     18.84 o 
  -9   7   0     1017.33     1115.99     38.26 o 
  -8   7   0      835.67      845.76     27.02 o 
  -7   7   0      283.12      277.55     13.89 o 
  -6   7   0      293.91      201.22     17.36 o 
  -5   7   0       79.56       59.31      7.51 o 
  -4   7   0      267.13      290.95     12.05 o 
  -3   7   0     3089.68     3276.80     41.66 o 
  -2   7   0     2236.71     2307.27     32.94 o 
  -1   7   0     4105.73     4237.24     71.52 o 
   0   7   0      246.79      267.45     17.24 o 
   1   7   0      905.39      827.86     28.25 o 
   2   7   0      385.37      341.43     12.87 o 
   3   7   0     1116.10     1066.57     23.75 o 
   4   7   0      668.54      784.94     31.03 o 
   5   7   0      345.62      335.74     23.77 o 
   6   7   0      105.86      202.33     19.98 o 
   7   7   0      170.02      185.92     22.97 o 
   8   7   0       70.16       52.89     18.63 o 
 -13   8   0       89.57      143.84     23.56 o 
 -12   8   0       46.11       53.31     17.86 o 
 -11   8   0      188.46      222.55     23.63 o 
 -10   8   0      112.93       95.29     18.49 o 
  -9   8   0      538.34      447.94     18.83 o 
  -8   8   0      690.15      662.64     20.79 o 
  -7   8   0       35.86       55.84      9.25 o 
  -6   8   0       52.81       76.71      9.29 o 
  -5   8   0      242.03      219.81     11.94 o 
  -4   8   0     1002.65     1070.23     22.44 o 
  -3   8   0     1128.41     1122.93     32.13 o 
  -2   8   0     1136.70     1204.93     23.67 o 
  -1   8   0       28.15       33.22     10.04 o 
   0   8   0      106.63      136.82     14.63 o 
   1   8   0      460.60      551.17     24.74 o 
   2   8   0     1559.96     1479.47     41.23 o 
   3   8   0      844.39      772.73     21.82 o 
   4   8   0      241.16      186.10     20.82 o 
   5   8   0       15.81        7.09     12.65 o 
   6   8   0       25.01        6.78     14.49 o 
   7   8   0       37.43       25.68     16.92 o 
 -13   9   0       23.67       38.12     18.21 o 
 -12   9   0       26.23       20.92     14.77 o 
 -11   9   0      162.11      247.78     23.08 o 
 -10   9   0      415.79      517.39     30.10 o 
  -9   9   0      447.67      502.67     20.05 o 
  -8   9   0      824.97      842.12     36.75 o 
  -7   9   0      338.46      341.59     32.08 o 
  -6   9   0      275.58      259.13     13.90 o 
  -5   9   0      951.58      915.02     22.43 o 
  -4   9   0      501.72      591.46     18.02 o 
  -3   9   0      321.95      390.97     21.01 o 
  -2   9   0       78.14       77.76      9.47 o 
  -1   9   0       41.44       42.85     12.44 o 
   0   9   0      372.44      402.98     23.18 o 
   1   9   0     1497.73     1519.70     44.17 o 
   2   9   0      965.63     1006.52     24.89 o 
   3   9   0      215.16      205.38     16.75 o 
   4   9   0       32.85        9.66     14.14 o 
   5   9   0        6.03       -9.07     12.02 o 
   6   9   0       71.94       93.69     19.25 o 
 -13  10   0        9.83        2.26     14.53 o 
 -12  10   0       41.89       27.94     16.02 o 
 -11  10   0      159.11      176.09     22.35 o 
 -10  10   0      316.38      286.56     17.60 o 
  -9  10   0       74.75       24.23     11.57 o 
  -8  10   0      142.59      147.59     13.69 o 
  -7  10   0        2.43       -2.83      8.69 o 
  -6  10   0        5.57        1.20      8.84 o 
  -5  10   0       81.85       73.13     10.29 o 
  -4  10   0       18.18        1.03      8.95 o 
  -3  10   0       37.61       35.92      8.22 o 
  -2  10   0        3.48       -8.49      7.02 o 
  -1  10   0      194.19      165.24     17.88 o 
   0  10   0      793.39      961.28     36.45 o 
   2  10   0      340.20      356.91     37.69 o 
   3  10   0       72.68       95.71     18.63 o 
   4  10   0       11.89       -5.21     11.99 o 
   5  10   0       95.67       72.70     19.74 o 
 -12  11   0       56.96       65.86     18.77 o 
 -11  11   0      223.07      306.03     27.35 o 
 -10  11   0      222.49      227.62     26.27 o 
  -9  11   0      137.01      136.25     14.94 o 
  -8  11   0      161.50      176.26     15.07 o 
  -7  11   0      324.11      307.84     16.55 o 
  -6  11   0      304.25      276.61     28.46 o 
  -5  11   0      513.34      579.61     26.55 o 
  -4  11   0      167.60      202.71     21.75 o 
  -3  11   0       86.37       73.50     15.29 o 
  -2  11   0       68.54       42.68     15.29 o 
  -1  11   0      515.50      422.62     26.55 o 
   0  11   0      694.82      720.03     33.92 o 
   1  11   0      192.55      243.38     14.98 o 
   2  11   0      135.21      158.24     14.32 o 
   3  11   0       25.35        0.31     14.28 o 
   4  11   0       80.69       97.58     21.02 o 
 -11  12   0      109.88       70.99     13.88 o 
 -10  12   0      190.23      138.41     24.59 o 
  -9  12   0      159.60      166.88     21.89 o 
  -8  12   0      148.65      175.53     21.65 o 
  -7  12   0      154.65      163.72     20.78 o 
  -6  12   0      192.01      191.48     22.48 o 
  -5  12   0      213.66      216.99     21.23 o 
  -4  12   0      322.38      362.67     26.41 o 
  -3  12   0      315.32      336.30     24.67 o 
  -2  12   0      269.20      271.97     22.80 o 
  -1  12   0      166.52      158.85     21.65 o 
   0  12   0       10.31       -5.70     14.21 o 
   1  12   0       44.39       46.45     11.06 o 
   2  12   0       25.05       19.41     10.55 o 
 -10  13   0       53.02       78.68     19.08 o 
  -9  13   0      141.02      162.64     22.59 o 
  -8  13   0      146.13      165.42     23.25 o 
  -7  13   0      197.89      223.59     25.37 o 
  -6  13   0      181.51      160.90     23.04 o 
  -5  13   0      202.74      252.54     26.38 o 
  -4  13   0      190.06      217.27     24.85 o 
  -3  13   0      151.36      151.94     22.48 o 
  -2  13   0      143.30      200.48     24.53 o 
  -1  13   0       12.98        3.44     15.19 o 
  -8  14   0       89.63       72.70     20.43 o 
  -7  14   0      130.18      133.62     22.03 o 
  -6  14   0      116.04      138.10     23.46 o 
  -5  14   0       88.54       91.78     20.75 o 
  -4  14   0       65.29       87.99     20.47 o 
  -3  14   0       33.24       17.48     16.75 o 
   2 -14   1        5.99        4.45     14.80 o 
   3 -14   1        5.36       13.24     14.80 o 
   4 -14   1       12.21        9.52     13.87 o 
   5 -14   1       13.56       15.46     14.91 o 
   6 -14   1        0.23      -10.04     13.69 o 
   7 -14   1       18.79       -2.29     12.96 o 
   8 -14   1       22.37       16.99     15.57 o 
   9 -14   1       11.56       -1.32     16.12 o 
   1 -13   1        0.01       -5.04     13.55 o 
   2 -13   1       57.82       31.90     14.80 o 
   3 -13   1       22.73       22.97     15.19 o 
   4 -13   1       12.06       18.97     15.19 o 
   5 -13   1        0.01      -15.85     12.02 o 
   6 -13   1       58.47       80.00     18.18 o 
   7 -13   1       43.51       28.36     15.92 o 
   8 -13   1        0.02       14.39     14.04 o 
   9 -13   1       20.61       38.64     17.27 o 
  10 -13   1       10.08       19.55     12.57 o 
  -1 -12   1        0.95       -0.10      7.99 o 
   0 -12   1        0.43        2.19     12.30 o 
   1 -12   1       10.18       13.69     13.62 o 
   2 -12   1       34.32       35.13     15.15 o 
   3 -12   1       21.51       15.64     13.24 o 
   4 -12   1       47.62       22.76     13.45 o 
   5 -12   1       80.44       95.89     12.64 o 
   6 -12   1      113.94      119.40     13.49 o 
   7 -12   1        1.18       -7.89      8.89 o 
   8 -12   1       25.58       29.98     11.53 o 
   9 -12   1        1.33      -11.21      9.59 o 
  10 -12   1        0.18       -0.83     10.36 o 
  11 -12   1        3.79      -14.63      9.75 o 
  12 -12   1        5.12      -17.13     15.08 o 
  -3 -11   1       35.79       51.54     16.09 o 
  -2 -11   1       29.06       40.47     10.07 o 
  -1 -11   1        3.32       -9.73     12.91 o 
   0 -11   1       27.01       28.18     13.52 o 
   1 -11   1        0.88       -7.86      7.56 o 
   2 -11   1        6.56        2.80      8.39 o 
   3 -11   1       92.72       91.29     21.41 o 
   4 -11   1      183.92      215.73     14.08 o 
   5 -11   1      290.41      278.79     15.45 o 
   6 -11   1       17.85       20.31      9.70 o 
   7 -11   1       89.33       81.27     12.32 o 
   8 -11   1       15.63      -11.22      8.54 o 
   9 -11   1        1.87       -2.52      8.90 o 
  10 -11   1        8.60       -6.96     10.47 o 
  11 -11   1        1.28       11.00     10.99 o 
  12 -11   1        2.19        9.63     14.35 o 
  -4 -10   1       50.87       63.67     16.65 o 
  -3 -10   1       74.73       98.35     16.75 o 
  -2 -10   1        0.62       -7.03      7.62 o 
   0 -10   1       52.39       73.54     15.15 o 
   1 -10   1      161.78      112.46     11.94 o 
   2 -10   1        0.86        2.75      7.20 o 
   3 -10   1        1.38       -9.24      6.16 o 
   4 -10   1       10.89        8.31      7.96 o 
   5 -10   1      115.80      111.05     12.61 o 
   6 -10   1      421.31      409.10     17.01 o 
   7 -10   1       71.50       86.75     11.80 o 
   8 -10   1        0.22        9.65      8.78 o 
   9 -10   1      110.20       82.42     13.05 o 
  10 -10   1       34.31       13.55      9.90 o 
  11 -10   1        0.80       -1.74     13.41 o 
  12 -10   1        1.43       15.95     15.26 o 
  13 -10   1        3.19       11.09     16.92 o 
  -5  -9   1      132.08       99.32     17.48 o 
  -4  -9   1      120.53      113.64     18.42 o 
  -3  -9   1       21.32       19.46     11.82 o 
  -2  -9   1        7.52        5.82      7.80 o 
  -1  -9   1        2.20        3.82      9.97 o 
   0  -9   1       29.38       33.40     11.36 o 
   1  -9   1      226.49      264.64     18.84 o 
   2  -9   1      279.19      260.44     21.37 o 
   3  -9   1      145.67      171.57     14.28 o 
   4  -9   1       97.19       88.38      9.50 o 
   5  -9   1        0.17        3.53     11.69 o 
   6  -9   1       52.77       17.50      7.84 o 
   7  -9   1      207.96      243.51     14.15 o 
   8  -9   1      104.55      136.93     13.09 o 
   9  -9   1       41.28       87.48     12.03 o 
  10  -9   1        1.10       17.09      9.96 o 
  11  -9   1       19.56       29.89     15.67 o 
  12  -9   1        4.12       -6.81     12.72 o 
  13  -9   1       18.19       31.21     17.90 o 
  -7  -8   1       51.66       66.03     18.18 o 
  -6  -8   1       15.33       18.11     14.60 o 
  -5  -8   1        3.72        1.63     12.16 o 
  -4  -8   1      137.13      170.49     18.84 o 
  -3  -8   1      215.70      229.53     13.12 o 
  -2  -8   1       36.67       25.16      7.59 o 
  -1  -8   1        1.15       -0.10      9.07 o 
   0  -8   1        0.56       -5.00      8.44 o 
   1  -8   1       39.66       66.52     11.33 o 
   2  -8   1     1055.50      981.68     21.35 o 
   3  -8   1      185.33      180.33     10.86 o 
   4  -8   1      304.14      323.16     13.39 o 
   5  -8   1        4.17       -4.60      5.68 o 
   6  -8   1       81.18       36.52      8.32 o 
   7  -8   1      433.76      400.01     16.48 o 
   8  -8   1       14.40        8.34      8.37 o 
   9  -8   1        2.11       10.54     10.04 o 
  10  -8   1        1.28       -4.80     11.57 o 
  11  -8   1       33.24       50.88     15.95 o 
  12  -8   1       62.16       55.19     17.65 o 
  13  -8   1        6.87       -2.88     13.07 o 
  -8  -7   1       50.52       36.80     17.13 o 
  -7  -7   1        5.99       16.75     13.76 o 
  -6  -7   1        7.12        6.39     12.27 o 
  -5  -7   1      327.45      397.08     23.60 o 
  -4  -7   1      466.14      493.24     24.85 o 
  -3  -7   1      253.80      212.40     16.54 o 
  -2  -7   1       26.03       21.97      6.54 o 
  -1  -7   1      120.03      115.20     13.31 o 
   0  -7   1       19.33        3.16      6.67 o 
   1  -7   1      277.85      317.49     16.26 o 
   2  -7   1     1063.81      963.47     19.63 o 
   3  -7   1       85.96       64.65     15.31 o 
   4  -7   1      292.38      292.86     12.93 o 
   5  -7   1      779.14      625.26     16.92 o 
   6  -7   1      215.79      225.23     12.34 o 
   7  -7   1      321.54      415.10     16.04 o 
   8  -7   1       23.87        3.12      8.08 o 
   9  -7   1        8.13       12.36      9.23 o 
  10  -7   1      249.23      247.09     21.75 o 
  11  -7   1       27.35       25.09     13.90 o 
  12  -7   1       10.88       -2.33     14.56 o 
  13  -7   1        0.16       -3.41     14.32 o 
  -9  -6   1       21.35       29.09     16.44 o 
  -8  -6   1       26.57       22.66     13.34 o 
  -7  -6   1        6.65      -10.56     11.09 o 
  -6  -6   1       96.40       80.94     16.19 o 
  -5  -6   1      654.11      478.71     23.18 o 
  -4  -6   1       15.19       45.07     11.33 o 
  -3  -6   1       19.53       21.23      9.04 o 
  -2  -6   1       15.50       23.54      8.20 o 
  -1  -6   1      128.44       85.32     10.77 o 
   0  -6   1      349.96      390.20     16.85 o 
   1  -6   1        0.03       10.70      6.12 o 
   2  -6   1      373.05      467.51     15.17 o 
   3  -6   1       76.81       67.34     26.10 o 
   4  -6   1      640.75      799.12     17.72 o 
   6  -6   1      492.13      391.25     14.35 o 
   7  -6   1       91.55      126.81     11.29 o 
   8  -6   1      181.46      250.93     32.15 o 
   9  -6   1       17.13       11.57     11.29 o 
  10  -6   1      196.77      206.22     21.06 o 
  11  -6   1       86.49      136.58     18.84 o 
  12  -6   1        0.00      -15.88     11.71 o 
  13  -6   1        0.15      -18.00     12.23 o 
 -10  -5   1       13.66       27.76     12.91 o 
  -9  -5   1       20.37      -14.60     13.94 o 
  -8  -5   1       47.49       19.18     13.00 o 
  -7  -5   1        2.03        3.20     12.23 o 
  -6  -5   1       15.49       29.78     12.37 o 
  -5  -5   1        0.27        6.78      9.28 o 
  -4  -5   1       70.42       66.83     11.12 o 
  -3  -5   1      348.42      198.29     13.73 o 
  -2  -5   1     1694.04     1468.39     22.25 o 
  -1  -5   1      566.97      561.21     18.24 o 
   0  -5   1       69.58       33.43      7.02 o 
   1  -5   1      133.73      200.94     11.40 o 
   2  -5   1        9.46       -0.07      4.55 o 
   3  -5   1       90.97       74.59      6.27 o 
   4  -5   1     1859.28     1926.27     27.57 o 
   5  -5   1     1131.46     1184.31     26.76 o 
   6  -5   1      552.32      510.44     16.00 o 
   7  -5   1      108.76       82.63      6.80 o 
   8  -5   1      583.50      592.28     25.72 o 
   9  -5   1      474.79      383.94     24.33 o 
  10  -5   1       28.47       29.68     14.98 o 
  11  -5   1        2.34        5.04     12.23 o 
  12  -5   1        2.74       -4.66     12.44 o 
  13  -5   1        0.90       -5.07     13.21 o 
 -11  -4   1       17.37       11.57     12.15 o 
 -10  -4   1        1.83      -17.25     11.50 o 
  -9  -4   1       11.10       23.84     12.86 o 
  -8  -4   1       28.89       25.89     13.66 o 
  -7  -4   1       10.32      -13.87     10.63 o 
  -6  -4   1      109.73      124.90     14.04 o 
  -5  -4   1      325.64      281.04     16.30 o 
  -4  -4   1      120.33      172.23     12.41 o 
  -3  -4   1        4.29       22.76      7.16 o 
  -2  -4   1       21.73       -3.98      3.14 o 
  -1  -4   1       73.92       60.57      6.99 o 
   0  -4   1      489.32      403.61     13.28 o 
   1  -4   1      146.25       95.81      7.54 o 
   2  -4   1      311.80      414.60     22.80 o 
   3  -4   1     1957.68     1808.32     24.35 o 
   4  -4   1      968.82      919.31     17.22 o 
   5  -4   1     1484.02     1564.76     19.46 o 
   6  -4   1     1136.08     1258.14     16.64 o 
   7  -4   1      268.42      337.59     11.08 o 
   8  -4   1      202.66      289.72     12.09 o 
   9  -4   1       93.36      163.82     17.93 o 
  10  -4   1        1.58       -3.27     12.20 o 
  11  -4   1       46.68       56.58     15.81 o 
  12  -4   1        0.14       11.36     15.15 o 
  13  -4   1        0.02      -15.81     14.80 o 
 -11  -3   1        0.15       -6.43     10.20 o 
 -10  -3   1       19.15       12.58     11.59 o 
  -9  -3   1       30.46       25.72     13.24 o 
  -8  -3   1       26.87       -2.22     11.43 o 
  -7  -3   1       32.15       30.51     11.16 o 
  -6  -3   1      359.51      436.97     20.54 o 
  -5  -3   1      109.37       61.75      9.35 o 
  -4  -3   1      744.17      556.59     19.32 o 
  -3  -3   1      116.52      130.95      9.66 o 
  -2  -3   1       36.11       73.43      7.23 o 
  -1  -3   1      425.21      389.29     11.71 o 
   0  -3   1      305.75      325.56     10.25 o 
   1  -3   1     3386.29     3965.43     39.68 o 
   2  -3   1     1671.57     1809.66     22.03 o 
   3  -3   1     8023.77     8598.08    155.74 o 
   4  -3   1     3516.63     3494.49     39.68 o 
   5  -3   1     2430.55     2338.58     33.62 o 
   6  -3   1       17.58       24.36      8.27 o 
   7  -3   1      474.00      372.51     19.04 o 
   8  -3   1        1.63       -8.86      7.44 o 
   9  -3   1        1.57        0.21     11.54 o 
  10  -3   1      198.65      208.51     19.57 o 
  11  -3   1        0.99        1.32     12.58 o 
  12  -3   1        6.80        6.92     13.59 o 
  13  -3   1       11.15        1.74     16.33 o 
 -12  -2   1       13.17       -1.21     10.85 o 
 -11  -2   1        1.89       -5.28      9.03 o 
 -10  -2   1       52.75       78.97     11.77 o 
  -9  -2   1       11.56       -9.00     11.50 o 
  -8  -2   1       28.45       37.25     12.48 o 
  -7  -2   1      378.85      268.95     17.10 o 
  -6  -2   1        0.27        9.00      7.37 o 
  -5  -2   1      187.56      330.91     15.95 o 
  -4  -2   1     2072.48     2273.82     40.80 o 
  -3  -2   1       10.06       13.41      4.34 o 
  -2  -2   1      114.33      117.32      7.33 o 
  -1  -2   1     6738.25     7284.53     62.68 o 
   0  -2   1       15.70       19.29      2.88 o 
   1  -2   1     2096.38     2101.48     30.86 o 
   2  -2   1     8177.05    10230.03    502.51 o 
   3  -2   1     3342.37     3819.06     39.93 o 
   4  -2   1      136.81      126.25     25.11 o 
   5  -2   1     1007.41      981.22     25.33 o 
   6  -2   1     2035.79     2246.30     45.00 o 
   7  -2   1      388.69      475.86     20.92 o 
   8  -2   1       34.08       11.29     10.81 o 
   9  -2   1       33.40       26.31     12.61 o 
  10  -2   1       12.23       10.70     11.82 o 
  11  -2   1      121.66      124.72     19.18 o 
  12  -2   1        3.54      -10.91     13.14 o 
  13  -2   1        4.48        7.89     15.43 o 
 -12  -1   1        1.58        5.56     11.27 o 
 -11  -1   1       14.98       22.53     11.17 o 
 -10  -1   1       79.30       92.80     12.01 o 
  -9  -1   1        3.34       21.08      8.37 o 
  -8  -1   1      646.89      645.38     27.00 o 
  -7  -1   1       28.99       13.59      9.38 o 
  -6  -1   1      834.41      785.88     24.50 o 
  -5  -1   1      492.36      408.65     16.33 o 
  -4  -1   1     1047.69     1322.35     27.59 o 
  -3  -1   1     3815.11     3981.47     56.09 o 
  -2  -1   1    13650.28    13901.15    167.33 o 
  -1  -1   1        3.73        2.47      2.05 o 
   0  -1   1      179.99      145.05      4.27 o 
   1  -1   1      277.70      343.98      7.82 o 
   2  -1   1      216.60      453.21     12.25 o 
   3  -1   1     2523.25     2462.63     39.06 o 
   4  -1   1      898.53     1117.45     24.99 o 
   5  -1   1      957.27     1070.01     26.76 o 
   6  -1   1       86.13       40.10      9.80 o 
   7  -1   1       14.71       -0.52      8.13 o 
   8  -1   1       20.85       27.11     11.02 o 
   9  -1   1      252.54      224.36     18.84 o 
  10  -1   1      329.33      289.35     22.35 o 
  11  -1   1       14.58       11.50     13.87 o 
  12  -1   1       14.03       19.53     15.36 o 
  13  -1   1        1.55       -7.78     16.40 o 
 -13   0   1        2.54       -5.56     15.36 o 
 -12   0   1        0.75      -13.77      9.18 o 
 -11   0   1       68.42       98.20     12.93 o 
 -10   0   1        3.38        9.00      8.38 o 
  -9   0   1      279.00      313.37     15.26 o 
  -8   0   1       37.77       48.79      9.97 o 
  -7   0   1      270.46      310.27     18.04 o 
  -6   0   1      569.89      595.06     20.92 o 
  -5   0   1     2744.02     2841.71     48.65 o 
  -3   0   1      287.99      320.52     12.63 o 
  -2   0   1     1182.78     1385.22     16.23 o 
  -1   0   1       25.83       42.86      1.96 o 
   0   0   1       27.52       46.95      2.57 o 
   1   0   1      629.57      490.11      7.21 o 
   2   0   1     3888.55     3798.43     52.27 o 
   3   0   1        4.64        9.00      4.27 o 
   4   0   1      637.83      641.63     18.73 o 
   5   0   1      177.43      131.57     11.82 o 
   6   0   1      611.69      536.29     20.78 o 
   7   0   1      356.29      435.51     21.72 o 
   8   0   1        7.07        2.43      9.04 o 
   9   0   1       30.13       33.85     12.93 o 
  10   0   1      121.80      167.23     21.09 o 
  11   0   1       40.51       45.18     15.64 o 
  12   0   1       11.29       18.77     17.05 o 
 -13   1   1       10.60        1.22     16.92 o 
 -12   1   1        7.61       17.41     14.25 o 
 -11   1   1        7.65        0.06     10.18 o 
 -10   1   1        6.43        7.23     11.83 o 
  -9   1   1      104.60       90.95     10.84 o 
  -8   1   1      279.93      292.89     13.70 o 
  -7   1   1      156.41      145.65     11.62 o 
  -6   1   1       31.39       46.73      9.12 o 
  -5   1   1       86.69       63.15      8.15 o 
  -4   1   1     1069.11     1024.10     15.97 o 
  -3   1   1       11.65       11.66      3.10 o 
  -2   1   1      662.46      738.42     17.45 o 
  -1   1   1       53.49       49.76      2.25 o 
   0   1   1     1293.16     1115.23     15.55 o 
   1   1   1     4817.51     4465.66     40.89 o 
   2   1   1     3816.19     3446.43     50.22 o 
   3   1   1     1214.96     1112.10     24.33 o 
   4   1   1     2323.94     2288.00     42.05 o 
   5   1   1      734.32      792.21     24.36 o 
   6   1   1     1599.30     1421.11     35.83 o 
   7   1   1       34.07       50.11     11.75 o 
   8   1   1        4.93        7.19     11.29 o 
   9   1   1      291.07      296.23     22.76 o 
  10   1   1        1.00       11.26     13.41 o 
  11   1   1        5.59        4.27     13.66 o 
  12   1   1        2.59        8.76     15.64 o 
 -13   2   1        3.19        7.85     16.02 o 
 -12   2   1        2.68      -13.97     12.86 o 
 -11   2   1       85.58       95.68     12.24 o 
 -10   2   1       27.74       25.02      8.76 o 
  -9   2   1        4.37       -7.29     13.40 o 
  -8   2   1      316.43      307.03     13.37 o 
  -7   2   1      101.69      130.89      9.20 o 
  -6   2   1      268.45      254.34      9.79 o 
  -5   2   1      700.22      667.22     14.04 o 
  -4   2   1     1157.70     1145.30     24.31 o 
  -3   2   1     6361.02     7371.37     88.15 o 
  -2   2   1     5362.78     5949.26     59.92 o 
  -1   2   1    19159.00    19569.75    179.01 o 
   0   2   1      125.05       71.86      4.69 o 
   1   2   1     1116.36      680.75     11.44 o 
   2   2   1       21.46       -5.26      3.51 o 
   3   2   1     4504.14     4848.39     71.73 o 
   4   2   1     1246.07      909.15     25.09 o 
   5   2   1        0.15       -9.45      6.88 o 
   6   2   1      211.22      172.72     16.72 o 
   7   2   1      445.04      360.27     21.02 o 
   8   2   1      148.35      106.72     16.09 o 
   9   2   1       14.89        9.56     13.00 o 
  10   2   1        0.63      -18.56     14.18 o 
  11   2   1        6.23      -17.05     11.36 o 
 -13   3   1       14.59      -14.80     13.66 o 
 -12   3   1        0.23      -19.76     13.17 o 
 -11   3   1       28.01       56.65     15.53 o 
 -10   3   1       31.49       21.29      8.50 o 
  -9   3   1      316.68      264.24     27.52 o 
  -8   3   1      940.95      909.24     19.81 o 
  -7   3   1     1232.88     1052.77     19.83 o 
  -6   3   1      475.46      460.24     11.96 o 
  -5   3   1      117.26       93.78      6.36 o 
  -4   3   1     2739.78     2871.99     37.63 o 
  -3   3   1        3.52       10.73      2.40 o 
  -2   3   1     1324.19     1341.18     13.88 o 
  -1   3   1      695.18      936.27     11.02 o 
   0   3   1     1370.46     1150.57     23.98 o 
   1   3   1     1666.35     1304.38     27.21 o 
   2   3   1     3174.91     3760.19     40.67 o 
   3   3   1      186.56      419.00     18.00 o 
   4   3   1     1196.60     1002.53     28.15 o 
   5   3   1      557.99      549.74     23.25 o 
   6   3   1      528.28      492.23     23.08 o 
   7   3   1        2.67      -11.94      7.96 o 
   8   3   1       26.49       42.81     13.83 o 
   9   3   1       91.91       71.24     16.89 o 
  10   3   1       10.32      -11.75     13.00 o 
  11   3   1        3.41      -14.21     15.81 o 
 -14   4   1        2.21       10.77     16.61 o 
 -13   4   1        6.61       14.21     17.34 o 
 -12   4   1        4.45        0.56     13.80 o 
 -11   4   1       69.00       62.73     16.37 o 
 -10   4   1       75.61      109.61     18.00 o 
  -9   4   1      226.46      248.88     13.61 o 
  -8   4   1       26.48       28.26      6.65 o 
  -7   4   1        6.67       12.48      5.01 o 
  -6   4   1       40.50       39.44      6.81 o 
  -5   4   1      534.58      508.25      9.41 o 
  -4   4   1        0.99        7.13      6.27 o 
  -3   4   1      297.14      321.23      6.89 o 
  -2   4   1       34.81       67.03      3.79 o 
  -1   4   1       36.10       50.67      6.88 o 
   0   4   1      413.12      423.21     15.40 o 
   1   4   1     1812.68     1840.12     37.15 o 
   2   4   1     1018.60      875.67     17.10 o 
   3   4   1        2.83        6.22      6.43 o 
   4   4   1       41.92       31.90      9.38 o 
   5   4   1      464.17      479.13     22.28 o 
   6   4   1       39.78        7.51      9.90 o 
   7   4   1      239.47      192.77     18.42 o 
   8   4   1      233.12      190.96     19.53 o 
   9   4   1       12.19      -11.85     14.04 o 
  10   4   1       10.50        2.29     15.88 o 
 -14   5   1        3.63        5.53     16.19 o 
 -13   5   1        0.09        3.41     13.38 o 
 -12   5   1        1.23        3.93     13.07 o 
 -11   5   1      104.82      168.37     20.61 o 
 -10   5   1      138.58       90.60     17.52 o 
  -9   5   1      315.83      276.87     20.40 o 
  -8   5   1      138.89      145.78     16.33 o 
  -7   5   1      398.66      243.17      9.57 o 
  -6   5   1       66.13       42.86      4.24 o 
  -5   5   1      593.04      758.85     11.66 o 
  -4   5   1      336.56      262.78      6.83 o 
  -3   5   1     1073.61     1305.65     15.73 o 
  -2   5   1      588.02      704.62     14.11 o 
  -1   5   1     2351.58     2297.00     43.02 o 
   0   5   1      318.19      404.90     17.06 o 
   1   5   1       34.40       17.31      6.88 o 
   2   5   1      141.51      164.94      9.08 o 
   3   5   1       13.84       -1.25      6.67 o 
   4   5   1       49.76       72.91     13.28 o 
   5   5   1      104.81       65.37     14.18 o 
   6   5   1      308.36      362.88     23.94 o 
   7   5   1      170.55      207.57     20.23 o 
   8   5   1        1.99       -1.08     13.07 o 
   9   5   1       19.89       20.85     18.07 o 
 -14   6   1        0.45       18.11     16.96 o 
 -13   6   1        0.12        8.72     14.70 o 
 -12   6   1        1.86      -10.36     12.41 o 
 -11   6   1       15.22       23.84     14.14 o 
 -10   6   1      112.54       98.38     18.73 o 
  -9   6   1      522.01      573.20     27.49 o 
  -8   6   1      615.52      650.35     27.63 o 
  -7   6   1      109.79      145.24     11.12 o 
  -6   6   1       22.10       18.99      3.50 o 
  -5   6   1     1599.61     1734.89     19.70 o 
  -4   6   1      672.68      673.90     15.70 o 
  -3   6   1       92.92      103.50      7.98 o 
  -2   6   1      479.72      534.66     13.37 o 
  -1   6   1        0.10       -2.54      6.19 o 
   0   6   1        4.74       -1.67      6.29 o 
   1   6   1      490.60      545.50     22.73 o 
   2   6   1      381.33      317.31     12.26 o 
   3   6   1      138.19      144.22     11.14 o 
   4   6   1      188.87      179.95     16.85 o 
   5   6   1      300.92      383.28     24.22 o 
   6   6   1      303.43      254.70     21.09 o 
   7   6   1       10.29       10.25     14.42 o 
   8   6   1      107.78      104.88     21.41 o 
   9   6   1       89.41      126.25     21.34 o 
 -14   7   1        1.18        2.57     16.92 o 
 -13   7   1        0.01        2.12     14.63 o 
 -12   7   1        3.81       -2.71     13.55 o 
 -11   7   1        0.88       12.72     13.07 o 
 -10   7   1        0.40       17.03     14.49 o 
  -9   7   1       27.38       43.72     13.38 o 
  -8   7   1       28.74       23.53     11.16 o 
  -7   7   1       65.78       21.86      7.29 o 
  -6   7   1      455.93      469.34     15.57 o 
  -5   7   1       22.03       21.54      7.14 o 
  -4   7   1       91.24      127.84      8.77 o 
  -3   7   1      419.84      467.29     14.72 o 
  -2   7   1       62.49       53.05      6.71 o 
  -1   7   1        0.01        2.71      7.68 o 
   0   7   1       92.70       61.09     11.33 o 
   1   7   1      193.65      235.17     18.45 o 
   2   7   1       64.09       79.12      8.95 o 
   3   7   1        2.43        3.90      7.11 o 
   4   7   1       50.60       37.88     12.58 o 
   5   7   1       93.67      108.77     18.38 o 
   6   7   1       19.31        7.02     14.35 o 
   7   7   1       73.56       49.90     16.89 o 
   8   7   1       36.18       50.29     18.59 o 
 -13   8   1        4.76       11.99     17.27 o 
 -12   8   1        3.42       10.67     14.67 o 
 -11   8   1       32.38       65.47     16.75 o 
 -10   8   1       42.73       44.00     14.91 o 
  -9   8   1       56.87       46.08     15.64 o 
  -8   8   1      324.25      280.15     15.72 o 
  -7   8   1       23.57        6.19      8.05 o 
  -6   8   1        0.50       -4.49      6.44 o 
  -5   8   1      114.03       85.11      9.40 o 
  -4   8   1      725.05      620.23     20.09 o 
  -3   8   1        4.92       -0.92      5.84 o 
  -2   8   1      807.78      816.67     19.47 o 
  -1   8   1      564.22      568.96     24.88 o 
   0   8   1       74.68       88.72     13.66 o 
   1   8   1       10.97        0.56      8.83 o 
   2   8   1       25.73        2.56      7.45 o 
   3   8   1       12.71       12.66      7.80 o 
   4   8   1       85.71       80.28     16.23 o 
   5   8   1        7.02      -19.55     13.03 o 
   6   8   1       12.99       16.16     14.01 o 
   7   8   1        0.53      -13.45     15.40 o 
 -13   9   1        2.83       -7.23     15.74 o 
 -12   9   1        0.35       11.36     14.32 o 
 -11   9   1       30.52       16.54     14.25 o 
 -10   9   1       21.27       20.96     13.90 o 
  -9   9   1       32.16       32.80     10.64 o 
  -8   9   1       10.39        6.04      9.20 o 
  -7   9   1       54.55       56.38     12.56 o 
  -6   9   1      299.56      299.25     14.83 o 
  -5   9   1       29.51       61.66     10.41 o 
  -4   9   1       35.75       10.01      6.77 o 
  -3   9   1      523.28      567.13     29.28 o 
  -2   9   1      373.40      461.84     16.09 o 
  -1   9   1      127.34      185.58     12.09 o 
   0   9   1        0.27        1.88     10.29 o 
   2   9   1        1.67       -6.95     15.17 o 
   3   9   1        6.06       -9.86      8.39 o 
   4   9   1       17.58       -7.26     12.27 o 
   5   9   1        9.02       -6.46     14.91 o 
   6   9   1        2.65      -15.85     12.75 o 
 -13  10   1        1.23        4.62     15.01 o 
 -12  10   1        0.04       -3.89     13.87 o 
 -11  10   1       13.58       31.69     16.75 o 
 -10  10   1        2.24       -2.64     14.04 o 
  -9  10   1        0.71      -12.55      8.37 o 
  -8  10   1        4.55      -12.87      8.58 o 
  -7  10   1       29.81       13.51      9.13 o 
  -6  10   1       20.15        4.24      8.02 o 
  -5  10   1        0.85       -4.64      7.45 o 
  -4  10   1        2.70        3.13     11.22 o 
  -3  10   1        4.21       11.50     10.84 o 
  -2  10   1       49.60       14.42     12.65 o 
  -1  10   1        0.21        3.61     11.22 o 
   0  10   1       19.51       12.41     13.03 o 
   1  10   1        0.13       -2.61      7.26 o 
   2  10   1        0.97        3.34      8.52 o 
   3  10   1       31.11       34.09     16.30 o 
   4  10   1        0.58       -7.40     14.28 o 
   5  10   1        0.12       -4.24     15.74 o 
 -12  11   1        1.72        1.11     14.60 o 
 -11  11   1        2.73       22.38     16.72 o 
 -10  11   1       16.64       17.05     13.76 o 
  -9  11   1       85.46       71.82     13.08 o 
  -8  11   1       29.92       30.13     14.21 o 
  -7  11   1       28.41       21.06     13.21 o 
  -6  11   1        7.76        4.20     13.00 o 
  -5  11   1        0.45       -4.27     12.34 o 
  -4  11   1        0.17        1.11     11.89 o 
  -3  11   1      465.30      389.74     25.09 o 
  -2  11   1      298.00      270.20     22.24 o 
  -1  11   1        8.32        0.49     11.85 o 
   0  11   1        0.01        5.53     12.96 o 
   1  11   1        0.84       10.90      8.93 o 
   2  11   1       17.24       18.10     10.61 o 
   3  11   1        8.23        0.97     15.26 o 
 -11  12   1       23.60       31.10     17.86 o 
 -10  12   1        9.58       15.60     15.33 o 
  -9  12   1       18.84       28.98     14.98 o 
  -8  12   1        0.66      -14.94     11.57 o 
  -7  12   1       62.95       91.43     18.11 o 
  -6  12   1       16.79       33.01     15.88 o 
  -5  12   1        6.05      -15.78     10.98 o 
  -4  12   1       31.23       36.87     16.33 o 
  -3  12   1       94.38      101.16     18.66 o 
  -2  12   1       15.94       -6.92     14.07 o 
  -1  12   1        2.29      -12.93     11.26 o 
   0  12   1       28.89       58.70     18.73 o 
   1  12   1        1.12       -4.69      9.08 o 
   2  12   1        0.02        8.79      9.76 o 
 -10  13   1        3.07       -6.53     13.90 o 
  -9  13   1        0.09        6.99     15.71 o 
  -8  13   1       17.05        5.56     14.18 o 
  -7  13   1        0.41      -14.35     12.02 o 
  -6  13   1        3.12       11.33     14.56 o 
  -5  13   1        8.99       11.33     16.12 o 
  -4  13   1       29.72        5.49     15.43 o 
  -3  13   1        0.14       -1.63     14.18 o 
  -2  13   1        7.86       -5.35     14.84 o 
  -1  13   1        5.16      -17.83     11.89 o 
  -8  14   1        4.50       10.98     15.88 o 
  -7  14   1        2.19       -3.13     16.44 o 
  -6  14   1        8.74       -9.63     15.12 o 
  -5  14   1        6.12       -3.13     16.16 o 
  -4  14   1        7.70       -5.60     14.98 o 
   3 -14   2      158.79      192.28     23.67 o 
   4 -14   2       91.99       94.91     19.95 o 
   5 -14   2      152.69      176.92     23.98 o 
   6 -14   2      113.00       96.47     19.81 o 
   7 -14   2       65.91       56.96     18.38 o 
   8 -14   2       16.69       23.81     16.19 o 
   9 -14   2       29.16       41.08     17.55 o 
   1 -13   2      285.88      281.11     24.33 o 
   2 -13   2      156.61      154.13     19.67 o 
   3 -13   2       58.55       72.94     17.27 o 
   4 -13   2      203.51      219.15     22.42 o 
   5 -13   2      298.55      325.80     26.38 o 
   6 -13   2      246.23      225.71     16.31 o 
   7 -13   2      170.87      142.36     25.47 o 
   8 -13   2      112.38      109.86     14.30 o 
   9 -13   2      128.41      133.59     15.39 o 
  10 -13   2      102.83      133.88     19.65 o 
  11 -13   2      111.33      151.36     17.92 o 
   0 -12   2      191.97      210.74     22.76 o 
   1 -12   2      120.49      133.36     13.14 o 
   2 -12   2       28.98        5.06      8.67 o 
   3 -12   2       96.35       81.38     12.11 o 
   4 -12   2      215.95      247.81     25.63 o 
   5 -12   2      645.99      609.83     21.49 o 
   6 -12   2      433.23      425.40     19.58 o 
   7 -12   2      308.10      290.32     17.38 o 
   8 -12   2      257.24      303.73     20.35 o 
   9 -12   2      132.38      117.42     14.12 o 
  10 -12   2       44.32       37.04     19.01 o 
  11 -12   2       54.73       67.01     20.59 o 
  12 -12   2       37.57       40.63     12.63 o 
  -1 -11   2      121.37      149.96     12.68 o 
   0 -11   2       15.50        5.73     11.47 o 
   1 -11   2       48.44       11.86      8.64 o 
   2 -11   2       26.66        8.16      8.05 o 
   3 -11   2      602.24      533.07     19.47 o 
   4 -11   2      766.71      785.37     23.03 o 
   5 -11   2      451.31      423.42     17.79 o 
   6 -11   2      429.54      428.01     18.71 o 
   7 -11   2        9.15       10.83      9.35 o 
   8 -11   2       66.62      104.16     28.17 o 
   9 -11   2        9.59       -0.93      9.10 o 
  10 -11   2       28.11       22.47     11.78 o 
  11 -11   2       32.76       23.69     11.18 o 
  12 -11   2       26.13       26.17     17.93 o 
  -3 -10   2      275.67      272.04     21.44 o 
  -2 -10   2      162.46      179.73     12.14 o 
   0 -10   2       22.36       20.05     10.98 o 
   1 -10   2       53.72       12.82      9.73 o 
   2 -10   2       62.16       63.14      9.82 o 
   3 -10   2      505.33      523.58     27.80 o 
   4 -10   2      543.89      588.04     19.04 o 
   5 -10   2      748.05      813.37     22.02 o 
   6 -10   2      519.25      536.73     19.12 o 
   7 -10   2      225.21      203.04     13.80 o 
   8 -10   2       48.44       38.97     10.01 o 
   9 -10   2       35.10       35.17     10.46 o 
  10 -10   2       72.76       59.59     11.94 o 
  11 -10   2       99.41      115.28     14.73 o 
  12 -10   2       54.53       35.48     16.02 o 
  13 -10   2       18.34       11.89     15.29 o 
  -4  -9   2       89.76       47.47     14.53 o 
  -3  -9   2       27.29       11.92     10.46 o 
  -2  -9   2       34.71       40.65      7.90 o 
  -1  -9   2      151.85      173.97     17.24 o 
   0  -9   2      689.15      747.45     27.56 o 
   1  -9   2     1654.72     1778.23     43.09 o 
   2  -9   2     2879.28     2870.94     44.36 o 
   3  -9   2      339.73      397.15     15.49 o 
   4  -9   2     1127.64     1081.38     30.91 o 
   5  -9   2      591.33      616.02     18.71 o 
   6  -9   2      443.93      492.43     17.30 o 
   7  -9   2      367.13      343.64     46.12 o 
   8  -9   2      201.36      205.58     15.45 o 
   9  -9   2      371.29      363.50     18.12 o 
  10  -9   2      393.84      344.74     21.67 o 
  11  -9   2      198.84      191.07     23.84 o 
  12  -9   2       72.73      107.14     20.09 o 
  13  -9   2       12.66        5.73     14.84 o 
  -8  -8   2       65.57       80.45     21.62 o 
  -6  -8   2      306.79      304.91     23.60 o 
  -5  -8   2       60.89       61.34     14.14 o 
  -4  -8   2       47.45       69.71     13.41 o 
  -3  -8   2       12.32        5.14      9.59 o 
  -2  -8   2      213.40      263.79     11.78 o 
  -1  -8   2     1853.41     1883.00     43.54 o 
   0  -8   2     3783.76     3652.96     64.78 o 
   1  -8   2     3840.47     4038.91     68.57 o 
   2  -8   2     1087.99     1084.21     22.36 o 
   3  -8   2      351.11      467.72     14.90 o 
   4  -8   2      267.07      373.04     13.72 o 
   5  -8   2      617.90      583.13     17.73 o 
   6  -8   2      465.79      360.42     14.85 o 
   7  -8   2      922.74      780.34     21.46 o 
   8  -8   2      508.22      490.22     18.89 o 
   9  -8   2     1044.91     1161.89     28.99 o 
  10  -8   2      308.28      304.50     17.39 o 
  11  -8   2      256.13      293.97     24.15 o 
  12  -8   2       24.10       22.00     16.19 o 
  13  -8   2       11.78        0.87     15.01 o 
  -8  -7   2       73.46       87.85     18.87 o 
  -7  -7   2      350.86      363.64     25.16 o 
  -6  -7   2      126.86      142.76     17.52 o 
  -5  -7   2      238.12      168.55     17.55 o 
  -4  -7   2       23.60       34.79     11.09 o 
  -3  -7   2      880.47      763.68     26.59 o 
  -2  -7   2     1177.77     1191.34     21.82 o 
  -1  -7   2     2194.63     2421.42     47.54 o 
   0  -7   2     1878.49     1671.50     36.70 o 
   1  -7   2      297.88      298.14     15.36 o 
   2  -7   2        1.97        2.86      6.62 o 
   3  -7   2      563.27      507.97     13.66 o 
   4  -7   2      527.63      571.77     23.00 o 
   5  -7   2     1782.84     2041.27     32.01 o 
   6  -7   2     1575.10     1687.30     29.69 o 
   7  -7   2      880.89      833.59     23.84 o 
   8  -7   2     1706.95     1684.98     32.63 o 
   9  -7   2      471.45      445.75     18.44 o 
  10  -7   2      119.02      122.43     17.83 o 
  11  -7   2       98.71       80.97     17.03 o 
  12  -7   2       48.33       78.61     18.84 o 
  13  -7   2       46.12       24.33     15.36 o 
  -9  -6   2       53.90       56.54     17.65 o 
  -8  -6   2      290.96      234.05     22.55 o 
  -7  -6   2      291.33      268.32     21.41 o 
  -6  -6   2      440.02      500.64     24.92 o 
  -5  -6   2       53.71       56.33     12.02 o 
  -4  -6   2     1187.82     1148.41     32.46 o 
  -3  -6   2     1327.70     1524.12     36.07 o 
  -2  -6   2     1343.32     1189.50     59.25 o 
  -1  -6   2     1055.59      994.78     25.72 o 
   0  -6   2       83.57       38.75      7.12 o 
   1  -6   2       82.86      122.71     10.18 o 
   2  -6   2     2206.95     2374.38     59.72 o 
   3  -6   2     5544.00     5738.99     47.57 o 
   4  -6   2     1994.77     2254.24     38.66 o 
   5  -6   2     2530.83     2226.11     32.68 o 
   6  -6   2      693.49      769.86     19.14 o 
   7  -6   2      892.87      856.35     21.54 o 
   8  -6   2      463.67      460.33     20.23 o 
   9  -6   2      235.49      297.37     22.42 o 
  10  -6   2       62.22       43.58     14.63 o 
  11  -6   2        1.13       -2.12     13.45 o 
  12  -6   2      117.54      101.02     20.50 o 
  13  -6   2       94.34       77.67     20.36 o 
 -10  -5   2       19.80        3.44     11.35 o 
  -9  -5   2      131.55      173.48     15.27 o 
  -8  -5   2      247.72      312.98     22.59 o 
  -7  -5   2      544.16      570.94     26.72 o 
  -6  -5   2      205.27      161.01     15.99 o 
  -5  -5   2     1129.19     1307.54     34.82 o 
  -4  -5   2     2159.48     2324.11     46.05 o 
  -3  -5   2     1230.65     1222.82     29.40 o 
  -2  -5   2       47.20      114.81      6.90 o 
  -1  -5   2      152.87      178.03     10.39 o 
   0  -5   2       18.59       10.36      4.66 o 
   1  -5   2       61.56       59.74      7.37 o 
   2  -5   2     6654.70     6966.98     65.82 o 
   3  -5   2     7692.33     8041.29     62.78 o 
   4  -5   2     7830.00     8453.19    128.62 o 
   5  -5   2       56.67      128.90     13.62 o 
   6  -5   2     2271.29     2145.92     22.64 o 
   7  -5   2      183.96      179.25      7.47 o 
   8  -5   2      156.41      130.08     16.02 o 
   9  -5   2      198.25      205.31     20.33 o 
  10  -5   2      309.16      308.04     22.66 o 
  11  -5   2       89.43       76.98     16.65 o 
  12  -5   2      142.37      230.44     25.82 o 
  13  -5   2      112.77      130.46     21.86 o 
 -11  -4   2        6.75       -3.35     10.92 o 
 -10  -4   2      188.95      218.91     17.32 o 
  -9  -4   2      173.61      199.16     15.54 o 
  -8  -4   2      264.86      314.75     21.02 o 
  -7  -4   2       71.00       58.17     13.80 o 
  -6  -4   2      618.23      527.40     22.66 o 
  -5  -4   2     1398.81     1259.62     31.87 o 
  -4  -4   2      893.91      822.86     23.67 o 
  -3  -4   2     1879.53     1400.75     29.57 o 
  -2  -4   2      143.81      219.39      7.26 o 
  -1  -4   2      639.67      523.16     14.32 o 
   0  -4   2     1410.71     1497.22     26.34 o 
   1  -4   2     8208.74     8789.60     79.01 o 
   2  -4   2     3916.90     3801.03     31.84 o 
   3  -4   2    10696.76    10784.62    134.75 o 
   4  -4   2       24.55       12.51      4.21 o 
   5  -4   2     6073.52     6168.13     65.34 o 
   6  -4   2      400.06      350.16     13.82 o 
   7  -4   2      856.93      898.03     28.77 o 
   8  -4   2      309.70      350.96     20.61 o 
   9  -4   2      179.48      197.46     18.84 o 
  10  -4   2      385.87      424.36     25.16 o 
  11  -4   2      257.02      204.20     21.96 o 
  12  -4   2      130.73      110.72     19.63 o 
  13  -4   2       46.06       54.63     18.04 o 
 -11  -3   2      209.72      221.01     17.73 o 
 -10  -3   2      182.44      222.25     16.04 o 
  -9  -3   2      706.32      695.51     22.87 o 
  -8  -3   2        1.68        3.90      8.48 o 
  -7  -3   2       25.72       30.13     10.11 o 
  -6  -3   2      406.92      448.68     20.12 o 
  -5  -3   2     2284.68     2349.83     44.66 o 
  -4  -3   2       41.47       81.56      9.00 o 
  -3  -3   2     3193.00     3744.95     55.29 o 
  -2  -3   2      975.06      880.44     18.63 o 
   0  -3   2     9875.85    12570.55    109.67 o 
   1  -3   2      464.86      538.85      7.76 o 
   2  -3   2     3018.51     3123.98     26.49 o 
   3  -3   2     4509.19     4239.46     40.80 o 
   4  -3   2      463.07      501.90     12.84 o 
   5  -3   2      910.10      870.06     18.10 o 
   6  -3   2     3448.81     2872.67     53.45 o 
   7  -3   2     1097.33      977.61     29.99 o 
   8  -3   2      907.79      806.59     29.16 o 
   9  -3   2      640.39      621.12     27.80 o 
  10  -3   2       84.98      121.53     17.10 o 
  11  -3   2      196.98      237.04     21.75 o 
  12  -3   2       34.20       25.26     16.75 o 
  13  -3   2       28.74        2.40     14.94 o 
 -12  -2   2      150.52      190.51     24.64 o 
 -11  -2   2      179.95      209.56     16.81 o 
 -10  -2   2      553.02      650.31     23.22 o 
  -9  -2   2       83.66       97.76     12.16 o 
  -7  -2   2      272.97      275.71     13.87 o 
  -6  -2   2      935.89     1001.90     28.25 o 
  -5  -2   2      658.81      717.77     21.69 o 
  -4  -2   2     2525.45     2602.44     43.30 o 
  -3  -2   2     1882.46     1900.03     27.89 o 
  -2  -2   2     9552.40     9397.57     84.42 o 
  -1  -2   2      197.64      398.62      7.20 o 
   0  -2   2       13.18       14.25      1.83 o 
   1  -2   2    12382.77    13990.16    106.43 o 
   2  -2   2    11486.66    13495.32     97.26 o 
   3  -2   2      708.55      789.35     14.01 o 
   4  -2   2     2370.13     2758.81     33.50 o 
   5  -2   2     1234.85     1198.91     28.84 o 
   6  -2   2     3245.65     3172.34     56.89 o 
   7  -2   2     2270.25     2106.11     46.19 o 
   8  -2   2     1150.04     1244.57     36.94 o 
   9  -2   2      873.58      828.45     31.90 o 
  10  -2   2       69.40       63.14     15.08 o 
  11  -2   2       93.51       94.91     19.29 o 
  12  -2   2       85.11      108.32     21.27 o 
  13  -2   2        6.84       21.27     17.69 o 
 -12  -1   2      154.92      203.70     16.99 o 
 -11  -1   2      288.14      321.79     18.05 o 
 -10  -1   2      101.00      105.87     12.48 o 
  -9  -1   2      182.46      152.44     12.92 o 
  -8  -1   2      252.54      324.85     17.45 o 
  -7  -1   2     1040.31     1070.30     22.43 o 
  -6  -1   2     1068.00      859.33     24.00 o 
  -5  -1   2     1089.95     1006.57     18.91 o 
  -4  -1   2     2956.81     3352.96     67.40 o 
  -3  -1   2     3459.89     4065.45     45.77 o 
  -2  -1   2     9585.83    10596.97    176.85 o 
  -1  -1   2      776.07      966.45     18.38 o 
   0  -1   2    14816.13    15611.19    193.74 o 
   1  -1   2     9543.25     9814.86     71.33 o 
   2  -1   2     4401.80     4098.64     32.87 o 
   3  -1   2     3736.01     4029.60     64.79 o 
   4  -1   2     2532.48     2836.35     47.23 o 
   5  -1   2     1290.00     1410.69     32.11 o 
   6  -1   2     1596.55     1686.97     38.44 o 
   7  -1   2     1339.69     1248.60     34.86 o 
   8  -1   2     1776.05     1765.23     45.59 o 
   9  -1   2       29.96       17.58     12.06 o 
  10  -1   2       73.22      103.77     17.55 o 
  11  -1   2       61.44       74.02     18.91 o 
  12  -1   2       41.50       22.03     15.78 o 
 -13   0   2       34.17       27.52     17.58 o 
 -12   0   2       98.28       90.07     18.51 o 
 -11   0   2      107.63      100.08     13.42 o 
 -10   0   2      111.00       99.76     17.10 o 
  -9   0   2      239.54      225.97     14.15 o 
  -8   0   2     1141.59     1071.77     88.04 o 
  -7   0   2      610.72      733.27     18.09 o 
  -6   0   2      448.18      450.99     13.41 o 
  -5   0   2      925.07     1256.06     21.07 o 
  -4   0   2     7707.07     7857.35     74.02 o 
  -3   0   2     7277.74     7107.17     91.02 o 
  -2   0   2     6122.53     6423.59     63.39 o 
  -1   0   2     6378.51     6337.55     80.73 o 
   0   0   2     4530.52     4650.55     43.26 o 
   1   0   2      190.04      139.79      3.80 o 
   2   0   2     3372.13     3475.00     40.29 o 
   3   0   2     8425.41     8697.17    113.12 o 
   4   0   2     1077.27     1068.52     25.89 o 
   5   0   2     1162.93     1038.63     27.63 o 
   6   0   2     1415.08     1066.47     30.37 o 
   7   0   2     1196.38     1198.49     34.61 o 
   8   0   2      320.59      315.20     20.57 o 
   9   0   2       75.23       78.12     15.74 o 
  10   0   2      252.72      243.06     22.21 o 
  11   0   2      118.72      176.33     22.83 o 
  12   0   2      174.46      217.34     26.76 o 
 -13   1   2       23.09       30.93     17.24 o 
 -12   1   2       88.94      104.94     13.88 o 
 -11   1   2       65.95       58.24     19.97 o 
 -10   1   2      590.76      693.17     34.51 o 
  -9   1   2      483.11      576.64     18.51 o 
  -8   1   2      725.45      778.80     19.52 o 
  -7   1   2      542.03      545.92     23.79 o 
  -6   1   2      315.84      224.72     10.42 o 
  -5   1   2     2810.55     2965.07     35.12 o 
  -4   1   2      495.50      554.98     11.55 o 
  -3   1   2      358.02      381.91      8.67 o 
  -2   1   2     1575.49     1826.73     20.57 o 
  -1   1   2     4348.36     4302.78     69.28 o 
   0   1   2     7015.54     7574.95     68.26 o 
   1   1   2    14157.09    15000.47    103.94 o 
   2   1   2     1081.28     1321.17     26.59 o 
   3   1   2       14.11       80.17      8.62 o 
   4   1   2      248.50      382.90     16.79 o 
   5   1   2       49.44       16.30      7.47 o 
   6   1   2     1837.94     1929.19     43.86 o 
   7   1   2      914.70      844.58     30.06 o 
   8   1   2       35.18       17.13     11.16 o 
   9   1   2      394.07      448.89     26.13 o 
  10   1   2      142.58      144.26     22.00 o 
  11   1   2      265.43      266.20     24.71 o 
  12   1   2      129.45      110.65     22.03 o 
 -13   2   2       31.90       23.63     17.52 o 
 -12   2   2       66.36       19.46     16.30 o 
 -11   2   2      509.68      476.45     19.54 o 
 -10   2   2      276.09      241.00     14.12 o 
  -9   2   2     1140.91     1083.47     24.48 o 
  -8   2   2      253.48      227.11     14.35 o 
  -7   2   2      139.20      131.96     14.54 o 
  -6   2   2      927.26     1172.03     21.08 o 
  -5   2   2     1223.08     1150.80     18.41 o 
  -4   2   2       14.67       32.56      6.05 o 
  -3   2   2        5.87        9.60      2.94 o 
  -2   2   2     1791.05     1613.07     19.59 o 
  -1   2   2     3734.97     3935.58     39.18 o 
   0   2   2        9.64       27.77      5.56 o 
   1   2   2    12374.54    12775.54     90.80 o 
   2   2   2     1708.97     1382.70     20.68 o 
   3   2   2      452.43      458.59     17.69 o 
   4   2   2      194.69      106.51     10.88 o 
   5   2   2     1013.21     1092.36     31.80 o 
   6   2   2      508.39      607.57     25.09 o 
   7   2   2      118.64       76.32     14.53 o 
   8   2   2       32.63        2.50     11.36 o 
   9   2   2      180.28      157.95     20.36 o 
  10   2   2      288.78      337.16     26.90 o 
  11   2   2      124.68      124.27     21.96 o 
 -13   3   2       76.16       94.28     20.89 o 
 -12   3   2      206.38      232.14     22.66 o 
 -11   3   2      695.92      699.11     33.19 o 
 -10   3   2       88.18      140.01     11.63 o 
  -9   3   2      911.65     1001.94     22.44 o 
  -8   3   2      124.26      108.22      9.21 o 
  -7   3   2      464.85      330.01     11.65 o 
  -6   3   2     1235.61     1274.60     22.21 o 
  -5   3   2     1298.67     1399.14     24.69 o 
  -4   3   2      311.22      421.98     21.04 o 
  -3   3   2      452.98      588.74      9.14 o 
  -2   3   2    11706.60    12252.63    122.63 o 
  -1   3   2     2442.93     2910.09     25.52 o 
   0   3   2     4826.88     4755.15     48.92 o 
   1   3   2      464.61      505.75     17.31 o 
   2   3   2     1018.39      944.94     22.83 o 
   3   3   2       14.33       15.60      6.78 o 
   4   3   2     1861.56     1618.12     38.75 o 
   5   3   2      754.06      717.66     27.42 o 
   6   3   2      575.30      429.74     22.76 o 
   7   3   2       22.56       11.33     10.74 o 
   8   3   2      292.56      267.03     21.69 o 
   9   3   2      147.72      170.32     21.69 o 
  10   3   2      106.77       88.37     19.50 o 
 -14   4   2       94.26      101.09     20.89 o 
 -13   4   2      164.17      204.90     25.33 o 
 -12   4   2      434.52      533.96     30.93 o 
 -11   4   2      113.86      110.23     18.04 o 
 -10   4   2      366.65      295.36     21.41 o 
  -9   4   2       83.96       99.82     14.73 o 
  -8   4   2      873.09      893.80     19.35 o 
  -7   4   2      704.49      843.69     24.78 o 
  -6   4   2      912.46      794.43     15.85 o 
  -5   4   2      592.38      398.16     10.62 o 
  -4   4   2      857.93      744.57     11.27 o 
  -3   4   2     3967.53     4404.72     37.06 o 
  -2   4   2    10160.01    10188.09     77.14 o 
  -1   4   2     1975.69     2214.79     22.04 o 
   0   4   2      855.91     1110.95     27.21 o 
   1   4   2     2715.22     3023.98     53.59 o 
   2   4   2      804.15      737.17     16.33 o 
   3   4   2     2015.12     2254.26     47.44 o 
   4   4   2     1952.96     2295.65     50.43 o 
   5   4   2     1202.72     1334.44     39.17 o 
   6   4   2      110.94      184.57     17.76 o 
   7   4   2      457.75      449.03     26.62 o 
   8   4   2      307.21      382.52     26.97 o 
   9   4   2       99.74      116.87     20.57 o 
  10   4   2       24.89       29.16     16.47 o 
 -14   5   2      169.25      197.15     25.68 o 
 -13   5   2      301.30      261.75     25.09 o 
 -12   5   2       94.49      100.05     20.43 o 
 -11   5   2      140.33      154.40     20.36 o 
 -10   5   2        6.37       -6.74     11.12 o 
  -9   5   2      106.85       56.72     14.35 o 
  -8   5   2     2124.16     1928.81     47.23 o 
  -7   5   2     1010.43      998.56     20.59 o 
  -6   5   2     1684.76     1744.95     24.89 o 
  -5   5   2     1310.95     1474.61     18.13 o 
  -4   5   2     1783.23     1785.80     20.02 o 
  -3   5   2     4162.74     4424.60     38.28 o 
  -2   5   2     1769.60     1944.08     20.95 o 
  -1   5   2       43.67       15.36      7.68 o 
   0   5   2       86.45      110.93     11.05 o 
   1   5   2      108.04      102.10     11.64 o 
   2   5   2     4208.30     3675.20     45.38 o 
   3   5   2     1727.07     1644.23     33.00 o 
   4   5   2     1643.12     1697.70     45.04 o 
   5   5   2      386.78      296.61     20.78 o 
   6   5   2      102.99       75.34     15.33 o 
   7   5   2      379.69      389.74     26.97 o 
   8   5   2      177.00      144.19     22.80 o 
   9   5   2       65.61       54.11     17.83 o 
 -14   6   2      205.00      237.25     28.81 o 
 -13   6   2      226.74      261.82     28.46 o 
 -12   6   2       27.77        2.68     15.12 o 
 -11   6   2      256.67      312.49     25.06 o 
 -10   6   2      198.48      283.44     23.67 o 
  -9   6   2      158.15      248.75     20.19 o 
  -8   6   2     1828.05     2004.77     49.31 o 
  -7   6   2      871.44      832.38     29.50 o 
  -6   6   2      415.40      334.66      9.14 o 
  -5   6   2     1433.63     1173.80     17.48 o 
  -4   6   2      280.54      256.17      9.35 o 
  -3   6   2      177.65      213.92      7.53 o 
  -2   6   2       78.95       67.86     10.50 o 
  -1   6   2      343.89      331.78     17.79 o 
   0   6   2      879.46      761.03     25.89 o 
   1   6   2     2148.20     2159.07     48.48 o 
   2   6   2     1249.94     1353.74     36.84 o 
   3   6   2     1015.91      870.22     22.85 o 
   4   6   2      109.20      195.86     19.53 o 
   5   6   2       63.39       87.71     16.02 o 
   6   6   2      245.94      278.36     23.84 o 
   7   6   2      113.36      134.52     20.71 o 
   8   6   2       76.79       60.54     18.31 o 
 -14   7   2       71.64       47.09     20.61 o 
 -13   7   2      108.67      142.27     22.94 o 
 -12   7   2       49.31       63.74     18.70 o 
 -11   7   2      207.82      213.90     21.55 o 
 -10   7   2      902.91      916.93     37.46 o 
  -9   7   2      568.18      506.02     27.77 o 
  -8   7   2      375.91      349.88     23.18 o 
  -7   7   2      103.52      132.41     11.36 o 
  -6   7   2       16.01        7.28     12.84 o 
  -5   7   2      119.52       71.42      5.34 o 
  -4   7   2      704.91      702.29     16.77 o 
  -3   7   2      546.79      499.22     13.92 o 
  -2   7   2      978.76     1064.41     20.39 o 
  -1   7   2     1342.32     1386.71     37.84 o 
   0   7   2     1647.73     1662.92     42.08 o 
   1   7   2     1674.88     1544.31     42.71 o 
   2   7   2      336.92      397.71     15.81 o 
   3   7   2      216.98      179.38     12.39 o 
   4   7   2       34.96       53.73     14.11 o 
   5   7   2      181.50      232.04     23.39 o 
   6   7   2       92.80       97.06     19.18 o 
   7   7   2      112.99       62.94     18.66 o 
 -13   8   2      103.29       90.15     20.57 o 
 -12   8   2      181.68      251.33     27.00 o 
 -11   8   2      208.29      237.18     23.84 o 
 -10   8   2      485.80      525.10     29.26 o 
  -9   8   2      502.77      486.04     28.11 o 
  -8   8   2       80.75      118.11     11.92 o 
  -7   8   2      357.22      309.79     15.26 o 
  -6   8   2       12.62       -3.02      8.58 o 
  -5   8   2      446.21      477.93     16.02 o 
  -4   8   2      495.57      536.90     16.10 o 
  -3   8   2     1026.49     1185.87     27.80 o 
  -2   8   2     1714.80     1749.93     29.02 o 
  -1   8   2     1303.67     1299.98     25.23 o 
   0   8   2      514.04      501.68     24.92 o 
   1   8   2       69.20       89.45     14.94 o 
   2   8   2       32.31       22.74      8.11 o 
   3   8   2        1.14       -9.91      6.61 o 
   4   8   2      174.95      168.86     22.03 o 
   5   8   2       61.88       54.35     19.81 o 
   6   8   2      112.33      102.90     22.55 o 
 -13   9   2      137.65      180.08     26.55 o 
 -12   9   2      227.29      249.76     25.58 o 
 -11   9   2      223.73      224.32     25.37 o 
 -10   9   2      342.79      284.34     24.81 o 
  -9   9   2       62.47       44.80     14.80 o 
  -8   9   2      139.62      131.47     13.01 o 
  -7   9   2       12.08       33.98      9.65 o 
  -6   9   2        7.84        9.38      8.16 o 
  -5   9   2      115.52      125.71     10.77 o 
  -4   9   2      650.76      642.15     28.32 o 
  -3   9   2      871.31      902.16     33.99 o 
  -2   9   2      920.02      955.12     35.00 o 
  -1   9   2       46.88       30.72     12.23 o 
   0   9   2        6.28      -10.32      9.31 o 
   2   9   2      179.92      181.52     34.21 o 
   3   9   2      688.10      649.19     44.93 o 
   4   9   2      346.86      312.80     26.31 o 
   5   9   2      163.00      182.90     24.88 o 
 -13  10   2       95.44       99.60     21.20 o 
 -12  10   2      105.66      100.57     20.64 o 
 -11  10   2       84.66      107.52     19.57 o 
 -10  10   2      104.99      121.11     19.91 o 
  -9  10   2      184.35      215.52     27.54 o 
  -8  10   2      230.37      234.58     21.23 o 
  -7  10   2      272.03      253.59     21.13 o 
  -6  10   2      112.03      115.48     18.07 o 
  -5  10   2      166.64      163.30     19.15 o 
  -4  10   2      285.92      317.74     23.53 o 
  -3  10   2      326.33      357.18     24.47 o 
  -2  10   2      120.51       79.27     16.72 o 
  -1  10   2        6.39       28.11     13.24 o 
   0  10   2       29.94       19.74     13.48 o 
   1  10   2      210.30      197.49     14.01 o 
   2  10   2      666.59      734.56     24.61 o 
   3  10   2      378.19      372.40     29.02 o 
   4  10   2      119.92      121.60     23.49 o 
 -12  11   2       56.20       74.23     19.29 o 
 -11  11   2       89.80       99.18     20.30 o 
 -10  11   2      286.77      313.22     26.10 o 
  -9  11   2      495.90      527.08     30.83 o 
  -8  11   2      528.08      554.99     30.83 o 
  -7  11   2      407.04      394.02     26.27 o 
  -6  11   2      124.11       95.88     18.70 o 
  -5  11   2      116.42       80.10     17.83 o 
  -4  11   2      145.51      117.95     19.67 o 
  -3  11   2       38.08       47.40     14.73 o 
  -2  11   2       83.54       76.00     16.85 o 
  -1  11   2      246.26      233.64     23.25 o 
   0  11   2      259.56      271.66     24.33 o 
   1  11   2      639.00      599.14     22.77 o 
   2  11   2      345.58      338.18     18.62 o 
   3  11   2       82.22       70.23     20.05 o 
 -11  12   2      144.74      192.67     26.24 o 
 -10  12   2      302.08      347.76     28.11 o 
  -9  12   2      394.35      412.71     30.06 o 
  -8  12   2      268.68      249.21     23.98 o 
  -7  12   2      218.88      181.75     22.94 o 
  -6  12   2      131.42      118.16     19.46 o 
  -5  12   2       80.94       80.21     19.08 o 
  -4  12   2       39.57       51.36     17.83 o 
  -3  12   2       11.45       -0.76     12.09 o 
  -2  12   2       43.59       42.47     16.61 o 
  -1  12   2      204.16      240.10     27.21 o 
   1  12   2      236.37      271.69     17.81 o 
 -10  13   2       96.35       90.04     21.75 o 
  -9  13   2      132.18      163.65     24.95 o 
  -8  13   2       62.67       66.17     19.67 o 
  -7  13   2       70.47       47.23     18.80 o 
  -6  13   2      167.71      206.53     25.99 o 
  -5  13   2       49.70       51.68     17.24 o 
  -4  13   2       79.02       98.66     21.02 o 
  -3  13   2       89.27       68.29     18.45 o 
  -2  13   2       86.95       80.87     19.18 o 
  -1  13   2      129.11       91.88     20.89 o 
   5 -14   3        7.50        6.08     10.67 o 
   6 -14   3        0.29      -14.84      9.89 o 
   7 -14   3        2.28       -2.93     10.31 o 
   8 -14   3       15.16       -0.39     13.48 o 
   9 -14   3        1.34       -7.05      9.89 o 
   1 -13   3        1.24       14.84     13.41 o 
   2 -13   3       14.50       10.74     14.11 o 
   3 -13   3       14.12        8.55      9.67 o 
   4 -13   3        0.09        0.46      9.36 o 
   5 -13   3       32.46       22.62     10.03 o 
   6 -13   3       46.87       49.34     14.34 o 
   7 -13   3       17.54       14.12     11.85 o 
   8 -13   3       32.25       17.12     11.64 o 
   9 -13   3       25.58       20.75     11.35 o 
  10 -13   3        2.21       -6.24     11.61 o 
  -3 -12   3        8.81      -13.41     14.70 o 
  -2 -12   3        1.32       21.37     16.68 o 
  -1 -12   3       16.87       10.50     15.88 o 
   1 -12   3       29.33       41.41      9.75 o 
   2 -12   3       39.11       67.97     12.11 o 
   3 -12   3       41.85       45.46     10.78 o 
   4 -12   3        2.56       -3.24      8.09 o 
   5 -12   3        0.99       -1.36      9.64 o 
   6 -12   3       11.12       15.29      9.33 o 
   7 -12   3        5.84        8.09     11.52 o 
   8 -12   3        0.15      -17.93     12.65 o 
   9 -12   3        1.03      -12.86     10.10 o 
  10 -12   3        0.65      -14.83      9.89 o 
  11 -12   3        1.12       -0.64     11.81 o 
  -4 -11   3        4.56        9.31     17.58 o 
  -3 -11   3        1.79       -8.58     15.46 o 
  -2 -11   3        3.42        2.36     14.21 o 
  -1 -11   3       23.61        4.48     12.79 o 
   0 -11   3       37.39       36.61      9.96 o 
   1 -11   3       64.40       49.65      9.30 o 
   2 -11   3       38.31       35.23      9.47 o 
   3 -11   3      318.99      363.49     16.69 o 
   4 -11   3      297.32      293.55     28.31 o 
   5 -11   3        5.28       -3.90      8.13 o 
   6 -11   3        7.41       15.76      9.50 o 
   7 -11   3        0.38       -8.08      8.37 o 
   8 -11   3        0.57        0.42      9.19 o 
   9 -11   3       69.84       74.28     12.83 o 
  10 -11   3        2.80      -12.88      8.59 o 
  11 -11   3        3.29       -0.87     10.27 o 
  12 -11   3        0.06      -18.22     12.15 o 
  -6 -10   3        0.00       19.01     17.86 o 
  -5 -10   3       41.56       53.97     17.79 o 
  -4 -10   3        2.44       -2.47     13.62 o 
   0 -10   3        6.34       20.71     10.56 o 
   1 -10   3        1.35      -10.03      6.69 o 
   2 -10   3      186.93      202.25     24.17 o 
   3 -10   3      644.99      556.24     18.57 o 
   4 -10   3        0.06        4.95      7.92 o 
   5 -10   3      235.87      240.52     14.55 o 
   6 -10   3      210.28      197.92     18.26 o 
   7 -10   3       82.99       86.59     11.46 o 
   8 -10   3        1.80       -1.70      7.97 o 
   9 -10   3       39.50       45.42     11.42 o 
  10 -10   3       19.93        9.66     13.07 o 
  11 -10   3        0.84        7.47     11.33 o 
  12 -10   3        9.18       -2.05     15.29 o 
  13 -10   3        2.39       25.37     18.38 o 
  -7  -9   3        5.86       12.58     15.85 o 
  -6  -9   3       96.61      106.31     22.17 o 
  -5  -9   3       32.16       35.06     15.19 o 
  -3  -9   3       28.73       64.36     12.65 o 
  -2  -9   3      222.78      162.56     10.78 o 
  -1  -9   3        8.51        1.74      8.97 o 
   0  -9   3       11.77        2.81      8.27 o 
   1  -9   3      174.21      171.48     12.67 o 
   2  -9   3       94.83      146.78     11.80 o 
   3  -9   3       52.71       64.39      8.71 o 
   4  -9   3      182.10      280.02     14.80 o 
   5  -9   3      182.32      209.95     13.24 o 
   6  -9   3       10.49       10.23      8.11 o 
   7  -9   3      105.83      120.65     12.26 o 
   8  -9   3       51.66       87.62     11.38 o 
   9  -9   3       64.99      135.40     14.20 o 
  10  -9   3        0.83        7.62     10.05 o 
  11  -9   3        5.78        4.64     10.97 o 
  12  -9   3        3.52        1.81     13.00 o 
  13  -9   3        0.69        7.19     16.54 o 
  -8  -8   3       28.48       42.85     17.52 o 
  -7  -8   3      127.67      176.16     22.73 o 
  -6  -8   3       92.98      151.52     21.58 o 
  -4  -8   3       12.02       16.99     10.18 o 
  -3  -8   3       13.22        8.48      9.63 o 
  -2  -8   3       42.55       35.11      7.75 o 
  -1  -8   3      270.89      251.64     16.79 o 
   2  -8   3       19.69       28.52     14.49 o 
   3  -8   3      635.92      568.23     15.92 o 
   4  -8   3      717.69      738.20     19.05 o 
   5  -8   3        1.67       -5.74      8.31 o 
   6  -8   3       90.01       55.94      8.86 o 
   7  -8   3      152.79      162.19     12.68 o 
   8  -8   3       41.03       39.20     12.37 o 
   9  -8   3        2.84       11.47      9.74 o 
  10  -8   3       15.12       18.60     10.88 o 
  11  -8   3       21.62       35.41     15.36 o 
  12  -8   3       12.56       17.20     15.33 o 
  13  -8   3        0.01       -8.38     15.46 o 
  -9  -7   3       13.19       11.40     16.16 o 
  -8  -7   3       48.94       87.05     20.33 o 
  -7  -7   3       54.88       69.05     17.69 o 
  -6  -7   3       42.38       43.63     12.09 o 
  -5  -7   3       34.89       21.82     10.91 o 
  -4  -7   3      110.46       85.00     13.10 o 
  -3  -7   3        4.69        1.60      6.92 o 
  -2  -7   3      389.37      366.25     11.66 o 
  -1  -7   3        0.62        2.61      6.15 o 
   0  -7   3      393.48      469.14     13.36 o 
   1  -7   3      183.71      146.95      8.48 o 
   2  -7   3       59.95       43.83      4.95 o 
   3  -7   3      704.20      805.15     14.78 o 
   4  -7   3        0.68       -3.59      3.16 o 
   5  -7   3      848.13      714.64     18.75 o 
   6  -7   3        7.14       13.80      7.14 o 
   7  -7   3       37.54       21.51      7.81 o 
   8  -7   3       47.18       42.55     13.03 o 
   9  -7   3      525.74      601.06     30.60 o 
  10  -7   3       88.35       71.21     15.40 o 
  11  -7   3        2.57       -9.24     11.09 o 
  12  -7   3       13.47        2.71     12.93 o 
  13  -7   3       10.74       -4.73     12.68 o 
  -9  -6   3       13.52       24.60     16.92 o 
  -8  -6   3       34.23       21.51     14.56 o 
  -7  -6   3      123.63      170.18     13.80 o 
  -6  -6   3      392.19      449.99     17.70 o 
  -5  -6   3       88.84      149.40     15.01 o 
  -4  -6   3      109.81      104.36     11.78 o 
  -3  -6   3      616.74      609.62     20.78 o 
  -2  -6   3       54.50      109.04      7.04 o 
  -1  -6   3       97.29      137.55      8.31 o 
   0  -6   3        5.84       -1.34      3.32 o 
   1  -6   3      102.39      109.77     16.21 o 
   2  -6   3       86.86       28.98      8.65 o 
   3  -6   3      628.24      763.47     12.11 o 
   4  -6   3      306.38      368.50     22.59 o 
   5  -6   3      494.68      484.41     15.14 o 
   6  -6   3       56.06       50.08      7.85 o 
   7  -6   3       45.88       62.57      8.89 o 
   8  -6   3      154.60      171.96     13.05 o 
   9  -6   3        8.16       -2.55      8.02 o 
  10  -6   3       46.16       15.12     12.55 o 
  11  -6   3       11.26       27.87     15.81 o 
  12  -6   3       17.95       16.82     14.18 o 
  13  -6   3        1.97        6.95     15.57 o 
 -10  -5   3        4.44       10.50     16.54 o 
  -9  -5   3       50.48       63.60     17.31 o 
  -8  -5   3      107.15      147.89     14.34 o 
  -7  -5   3      979.18      828.10     23.05 o 
  -6  -5   3       99.16      112.94     13.83 o 
  -5  -5   3       22.13       29.84      7.16 o 
  -4  -5   3     1409.40     1510.86     25.74 o 
  -3  -5   3       37.64       43.12      7.32 o 
  -2  -5   3      121.83       97.19      5.90 o 
  -1  -5   3     1322.93     1146.51     18.11 o 
   0  -5   3     1055.34     1148.95     17.40 o 
   1  -5   3      248.19      270.58      8.04 o 
   2  -5   3      759.55      847.42     11.99 o 
   3  -5   3     3860.73     3902.80     35.28 o 
   4  -5   3      201.95      240.12      9.91 o 
   5  -5   3     2176.65     2209.69     32.12 o 
   6  -5   3       69.70       67.89      8.06 o 
   7  -5   3      563.68      493.11     17.31 o 
   8  -5   3       34.60       10.57      7.49 o 
   9  -5   3      310.63      215.67     19.36 o 
  10  -5   3       87.98       45.18     14.49 o 
  11  -5   3       11.17       -5.32     10.88 o 
  12  -5   3        0.90        2.99     13.66 o 
  13  -5   3        7.05      -16.06     14.07 o 
 -11  -4   3       13.05        8.76     17.13 o 
 -10  -4   3       31.33        7.60     10.73 o 
  -9  -4   3       14.54       -6.67      9.24 o 
  -8  -4   3      182.08      256.80     15.79 o 
  -7  -4   3       76.02       56.68     22.69 o 
  -6  -4   3        7.42        5.80      8.36 o 
  -5  -4   3      538.24      330.69     13.20 o 
  -4  -4   3       21.03       -6.53      4.35 o 
  -3  -4   3        0.86        9.04      5.49 o 
  -2  -4   3       36.07       53.24     12.96 o 
  -1  -4   3       34.56        7.86      2.96 o 
   0  -4   3     1620.65     1695.64     20.55 o 
   1  -4   3       16.33       12.17      3.13 o 
   2  -4   3      313.27      322.35      6.69 o 
   3  -4   3      998.86      952.30     11.93 o 
   4  -4   3        0.81        2.52      2.49 o 
   5  -4   3        6.01       27.60      7.52 o 
   6  -4   3      117.76      110.52      9.45 o 
   7  -4   3       72.25      101.00     10.03 o 
   8  -4   3      141.75      204.62     19.43 o 
   9  -4   3       82.91      112.25     16.44 o 
  10  -4   3      115.91      156.07     19.08 o 
  11  -4   3        0.05       -4.14     11.47 o 
  12  -4   3       18.94       -3.37     14.91 o 
  13  -4   3        1.50       10.56     14.84 o 
 -11  -3   3       34.74       40.94     12.52 o 
 -10  -3   3        0.93      -13.55      9.03 o 
  -9  -3   3        3.89        6.99     16.63 o 
  -8  -3   3      560.26      651.51     21.02 o 
  -7  -3   3      347.36      261.71     14.54 o 
  -6  -3   3       80.67      114.36     25.30 o 
  -5  -3   3       57.38       16.12      9.35 o 
  -4  -3   3      531.60      432.29     21.01 o 
  -3  -3   3      358.06      403.31     10.44 o 
  -2  -3   3      399.61      403.71      8.94 o 
  -1  -3   3     6231.67     6416.26     47.07 o 
   0  -3   3     1268.96     1446.91     16.76 o 
   1  -3   3     1119.17     1315.61     14.62 o 
   2  -3   3      266.52      248.79      8.88 o 
   3  -3   3     1003.47     1012.99     12.45 o 
   4  -3   3      114.46      144.75     12.16 o 
   5  -3   3      152.91      161.48      9.29 o 
   6  -3   3      489.53      391.50     13.71 o 
   7  -3   3      143.19      118.89     14.11 o 
   8  -3   3       41.00       49.10     13.55 o 
   9  -3   3        6.63       29.19     12.16 o 
  10  -3   3        3.75       -8.93     10.67 o 
  11  -3   3       28.97       40.07     16.96 o 
  12  -3   3       11.91       18.84     14.70 o 
  13  -3   3        0.83       -8.58     14.46 o 
 -12  -2   3       47.50       72.99     13.63 o 
 -11  -2   3        2.09      -14.11      9.67 o 
 -10  -2   3        0.72        5.74      9.17 o 
  -9  -2   3      336.94      346.34     17.08 o 
  -8  -2   3       38.98       86.97     11.40 o 
  -7  -2   3       37.21       56.20     15.97 o 
  -6  -2   3      228.70      204.16     11.26 o 
  -5  -2   3     1516.57     1972.89     38.61 o 
  -4  -2   3      126.46      117.28     10.93 o 
  -3  -2   3        2.59       -1.62      3.61 o 
  -2  -2   3      184.26      190.84      8.53 o 
  -1  -2   3      157.81      145.30      9.07 o 
   0  -2   3      218.75      223.98      9.87 o 
   1  -2   3      314.42      361.13     10.22 o 
   2  -2   3     8166.14     8284.69     61.91 o 
   3  -2   3     1632.72     1653.99     17.63 o 
   4  -2   3        5.27        3.78      4.06 o 
   5  -2   3     1296.79     1255.80     22.15 o 
   6  -2   3      102.66       70.03     11.33 o 
   7  -2   3      576.43      460.81     22.83 o 
   8  -2   3      531.60      389.26     22.35 o 
   9  -2   3      189.97      186.83     18.52 o 
  10  -2   3       13.59        1.67     11.78 o 
  11  -2   3        1.80      -13.87     11.68 o 
  12  -2   3        2.10       -8.62     14.18 o 
 -12  -1   3        0.01      -14.70      9.80 o 
 -11  -1   3       24.31       26.47     11.39 o 
 -10  -1   3       97.82      100.20     12.79 o 
  -9  -1   3       14.88       10.47      8.59 o 
  -8  -1   3       47.84       35.47     10.60 o 
  -7  -1   3      277.92      237.72     26.41 o 
  -6  -1   3      393.76      230.77     11.07 o 
  -5  -1   3       20.21        7.35      9.66 o 
  -4  -1   3     3528.97     3845.41     50.91 o 
  -3  -1   3     4526.38     4793.48     47.43 o 
  -2  -1   3     2081.88     1678.84     19.48 o 
  -1  -1   3     2820.84     2871.25     43.44 o 
   0  -1   3     1363.87     1632.49     17.89 o 
   1  -1   3       63.60      333.05     21.77 o 
   2  -1   3       19.70       14.96      2.72 o 
   3  -1   3        8.44        4.13      2.60 o 
   4  -1   3     2351.89     1860.24     36.45 o 
   5  -1   3        0.45        2.61      6.22 o 
   6  -1   3      398.64      404.90     19.15 o 
   7  -1   3      190.18      194.92     16.65 o 
   8  -1   3      242.83      214.11     19.70 o 
   9  -1   3       83.84      121.11     17.41 o 
  10  -1   3        0.29      -16.58     11.05 o 
  11  -1   3       20.62       54.28     17.83 o 
  12  -1   3        0.59       -0.90     14.11 o 
 -13   0   3        5.32      -11.89     15.85 o 
 -12   0   3       21.29       25.58     11.06 o 
 -11   0   3        0.20      -12.92      9.48 o 
 -10   0   3        0.07      -10.61      7.08 o 
  -9   0   3      336.15      347.70     16.07 o 
  -8   0   3      531.31      501.48     16.98 o 
  -7   0   3      143.54      168.32     16.99 o 
  -6   0   3      362.27      253.47     15.17 o 
  -5   0   3     7825.96     8908.27     85.25 o 
  -4   0   3     2342.06     2473.98     29.65 o 
  -3   0   3       60.90      100.84      5.57 o 
  -2   0   3     4395.11     4743.12     45.22 o 
  -1   0   3    32024.23    34292.68    477.72 o 
   0   0   3     6788.44     6599.69     62.56 o 
   1   0   3        0.43        8.93      3.80 o 
   2   0   3      165.76      155.07     11.83 o 
   3   0   3      196.50      256.68     12.37 o 
   4   0   3     2712.40     2921.29     50.98 o 
   5   0   3       22.92       27.87      8.06 o 
   6   0   3      166.23      144.29     14.63 o 
   7   0   3        4.81       -3.41      8.03 o 
   8   0   3       40.49       40.56     12.16 o 
   9   0   3      143.05      144.08     19.08 o 
  10   0   3       26.62        3.48     13.87 o 
  11   0   3        4.82        8.97     14.84 o 
  12   0   3        1.56        6.71     16.02 o 
 -13   1   3        1.77      -15.43     13.14 o 
 -12   1   3        0.80      -12.78      9.11 o 
 -11   1   3       62.05       31.52     10.29 o 
 -10   1   3       57.33       47.47     10.49 o 
  -9   1   3      534.61      549.67     18.05 o 
  -8   1   3      161.06      196.58     11.64 o 
  -7   1   3       41.33       42.21      6.80 o 
  -6   1   3     1998.67     1978.92     28.70 o 
  -5   1   3     3374.27     3584.97     61.04 o 
  -4   1   3     2582.13     2795.96     42.94 o 
  -3   1   3      421.55      571.55     18.40 o 
  -2   1   3     1310.05     1655.16     20.01 o 
  -1   1   3      676.17      615.51     10.92 o 
   0   1   3     2292.04     2022.94     23.68 o 
   1   1   3     1614.65     1123.99     13.47 o 
   2   1   3       98.64      187.93     10.83 o 
   3   1   3      594.37      796.48     22.62 o 
   4   1   3       18.13       -0.80      5.80 o 
   5   1   3       78.05      148.60     14.39 o 
   6   1   3       96.17       61.51     11.40 o 
   7   1   3        2.21       -7.54      9.56 o 
   8   1   3      403.18      421.06     25.40 o 
   9   1   3        1.24        2.22     11.78 o 
  10   1   3        5.35        0.52     15.08 o 
  11   1   3       17.42      -13.52     14.42 o 
 -13   2   3        0.00        1.42     14.53 o 
 -12   2   3        0.81      -13.17     12.51 o 
 -11   2   3       28.92       35.76     10.05 o 
 -10   2   3      514.23      569.80     19.28 o 
  -9   2   3      123.73      127.77     11.63 o 
  -8   2   3      315.63      285.44     19.08 o 
  -7   2   3      125.91      126.17      8.93 o 
  -6   2   3       53.06       47.08      6.31 o 
  -5   2   3      302.37      317.46     11.59 o 
  -4   2   3       71.50       67.14      5.30 o 
  -3   2   3       44.34       32.05      4.03 o 
  -2   2   3      309.61      371.82      9.15 o 
  -1   2   3    10774.26    11477.84    102.58 o 
   0   2   3     2136.61     1339.46     21.56 o 
   1   2   3      105.42       67.14      6.18 o 
   2   2   3      114.12      258.31     15.36 o 
   3   2   3        0.07        5.18      6.05 o 
   4   2   3       41.65       38.37      9.17 o 
   5   2   3       36.24       67.97     12.13 o 
   6   2   3       50.66       24.74     10.32 o 
   7   2   3      205.66      181.61     18.84 o 
   8   2   3        5.36      -15.95     10.63 o 
   9   2   3        1.85      -18.42     12.68 o 
  10   2   3       28.18       19.25     15.36 o 
  11   2   3        0.67      -14.60     16.40 o 
 -13   3   3        0.73        6.88     14.14 o 
 -12   3   3        0.71       -8.90     13.10 o 
 -11   3   3       21.38       -3.54     11.61 o 
 -10   3   3       71.15       67.29      9.95 o 
  -9   3   3        0.87       -4.23      6.42 o 
  -8   3   3        1.09        9.22      9.78 o 
  -7   3   3       41.61       28.16      6.05 o 
  -6   3   3      344.93      305.57     10.71 o 
  -5   3   3     1649.28     1614.55     43.72 o 
  -4   3   3        6.43       -1.17      3.16 o 
  -3   3   3      412.23      351.56      9.58 o 
  -2   3   3     6333.53     5761.22     45.73 o 
  -1   3   3      365.99      389.58     16.85 o 
   0   3   3      137.43      109.57      6.72 o 
   1   3   3     1211.69     1152.60     20.10 o 
   2   3   3      450.72      796.99     16.68 o 
   3   3   3        1.47       -1.49      5.94 o 
   4   3   3      477.61      618.27     24.99 o 
   5   3   3       85.05      108.01     13.97 o 
   6   3   3        0.35       -7.02     10.11 o 
   7   3   3        3.48       -9.66     11.26 o 
   8   3   3      150.75      166.11     20.82 o 
   9   3   3       23.12        5.70     16.02 o 
  10   3   3        0.05      -12.68     15.53 o 
 -14   4   3        0.94      -11.92     15.64 o 
 -13   4   3        2.73      -12.65     13.07 o 
 -12   4   3       56.39       37.78     17.55 o 
 -11   4   3       29.89       12.65     13.69 o 
 -10   4   3       30.14       62.31     16.37 o 
  -9   4   3       51.93       22.41      7.80 o 
  -8   4   3      158.24      214.45     18.38 o 
  -7   4   3      125.06      167.42     10.13 o 
  -6   4   3      953.07     1140.51     20.16 o 
  -5   4   3       12.31       12.91      4.77 o 
  -4   4   3      792.77      856.34     15.96 o 
  -3   4   3     3335.17     3802.73     33.48 o 
  -2   4   3     8127.20     8643.37     66.45 o 
  -1   4   3      808.80      928.73     12.48 o 
   0   4   3       19.11       53.64      6.18 o 
   1   4   3      274.34      187.83     13.45 o 
   2   4   3        0.06        5.94      4.61 o 
   3   4   3      358.83      298.31     17.83 o 
   4   4   3      223.47      155.03     15.71 o 
   5   4   3      102.65       36.07     12.37 o 
   6   4   3       20.51       -0.10     11.16 o 
   7   4   3        9.32       -2.05     11.78 o 
   8   4   3       16.53        7.96     14.39 o 
   9   4   3        1.45      -18.18     14.35 o 
 -14   5   3        4.19       -5.87     17.62 o 
 -13   5   3        7.54        1.98     16.85 o 
 -12   5   3       34.46       36.70     15.78 o 
 -11   5   3        3.56      -18.77     12.51 o 
 -10   5   3       72.12       52.41     14.42 o 
  -9   5   3       10.38        7.02     11.05 o 
  -8   5   3      252.43      262.12     12.67 o 
  -7   5   3      242.46      184.63     10.49 o 
  -6   5   3      126.65      103.91      7.73 o 
  -5   5   3       38.77       46.73      6.02 o 
  -4   5   3     1389.78     1267.88     16.61 o 
  -3   5   3     2012.36     2303.70     23.84 o 
  -2   5   3       89.02       29.26      7.02 o 
  -1   5   3       96.03       71.26     11.28 o 
   0   5   3        1.17       -0.35      5.84 o 
   1   5   3        1.05        3.65      7.99 o 
   2   5   3       12.04       16.07      5.81 o 
   3   5   3      155.63      246.67     12.39 o 
   4   5   3       60.74       95.74     14.77 o 
   5   5   3       49.29       13.90     12.93 o 
   6   5   3        0.17       -1.77     10.74 o 
   7   5   3       24.28        1.74     14.39 o 
   8   5   3       19.07       16.26     17.52 o 
   9   5   3        2.58      -20.23     13.48 o 
 -14   6   3        5.29       14.42     18.94 o 
 -13   6   3       21.31       25.13     16.99 o 
 -12   6   3       14.69       13.83     14.53 o 
 -11   6   3        6.30        4.20     12.68 o 
 -10   6   3       41.30       27.45     13.45 o 
  -9   6   3        6.84       54.35     13.55 o 
  -8   6   3       87.95      123.72     16.47 o 
  -7   6   3       14.28        1.47      5.48 o 
  -6   6   3      316.89      278.31     11.04 o 
  -5   6   3      100.38      131.15      8.66 o 
  -4   6   3        9.99       10.43      3.83 o 
  -3   6   3      250.97      186.90      7.19 o 
  -2   6   3        1.54       -0.73      4.83 o 
  -1   6   3       78.78      114.11     24.05 o 
   0   6   3      435.97      413.69     20.40 o 
   1   6   3      148.72      174.46     15.64 o 
   2   6   3       12.77       -2.64      6.69 o 
   3   6   3       28.49       23.94      8.27 o 
   4   6   3       73.20       98.77     16.12 o 
   5   6   3        0.37       -3.58     12.48 o 
   6   6   3        1.10      -15.01     11.64 o 
   7   6   3       29.05       29.47     17.79 o 
   8   6   3       14.08       12.06     15.05 o 
 -13   7   3        1.91       13.80     16.75 o 
 -12   7   3       16.16       16.23     14.94 o 
 -11   7   3      101.67      125.32     19.60 o 
 -10   7   3      517.55      591.69     31.17 o 
  -9   7   3       96.58      109.89     17.45 o 
  -8   7   3        0.25      -12.61      9.70 o 
  -7   7   3        0.55      -12.13      8.90 o 
  -6   7   3        0.30       -5.30      3.99 o 
  -5   7   3      363.80      447.29     10.98 o 
  -4   7   3      624.57      589.59     12.41 o 
  -3   7   3      118.60      112.99     10.16 o 
  -2   7   3        0.05        3.25      4.55 o 
  -1   7   3       39.27       47.82     11.09 o 
   0   7   3       94.20       89.49     14.63 o 
   1   7   3      114.21      123.16     16.12 o 
   2   7   3       14.59       25.96      7.79 o 
   3   7   3      222.70      189.40     13.45 o 
   4   7   3        0.33        1.98     12.72 o 
   5   7   3       93.41      139.36     22.00 o 
   6   7   3      195.60      198.96     25.40 o 
   7   7   3       64.01       63.63     19.84 o 
 -13   8   3        4.76       17.93     15.99 o 
 -12   8   3        2.43        4.38     14.80 o 
 -11   8   3       31.33       21.02     14.39 o 
 -10   8   3      132.96      119.27     19.39 o 
  -9   8   3        4.67       15.85     14.28 o 
  -8   8   3      371.63      311.20     22.62 o 
  -7   8   3       52.32       57.27     13.10 o 
  -6   8   3       18.10       10.74      7.43 o 
  -5   8   3      210.55      232.08     19.53 o 
  -4   8   3      268.28      199.75     17.38 o 
  -3   8   3       22.06        9.80     10.84 o 
  -2   8   3       26.89       52.75     13.28 o 
  -1   8   3       71.99       33.95     13.07 o 
   0   8   3        1.17      -13.21     10.39 o 
   2   8   3        9.27        6.90      7.93 o 
   3   8   3        0.30       -5.72      8.76 o 
   4   8   3       54.27       56.89     17.65 o 
   5   8   3      172.80      224.29     27.28 o 
   6   8   3       68.45       58.52     18.31 o 
 -13   9   3        4.62       -9.38     15.05 o 
 -12   9   3        0.83       -5.60     13.87 o 
 -11   9   3        0.54       16.33     14.28 o 
 -10   9   3        3.72      -11.02     11.43 o 
  -9   9   3        0.01      -10.08     11.75 o 
  -8   9   3        0.01       -4.07     12.48 o 
  -7   9   3      264.42      264.36     22.45 o 
  -6   9   3      436.99      398.36     24.19 o 
  -5   9   3      112.03      116.14     17.90 o 
  -4   9   3       26.37       26.90     12.06 o 
  -3   9   3       76.63       95.29     16.72 o 
  -2   9   3      221.21      186.51     18.42 o 
  -1   9   3        5.97        4.62     11.05 o 
   0   9   3       25.82       22.90     12.65 o 
   1   9   3        1.85       -3.50      7.24 o 
   2   9   3       19.14       47.82     10.62 o 
   3   9   3        3.60       -2.11      9.01 o 
   4   9   3       46.31       38.33     16.85 o 
   5   9   3       32.99       19.95     18.84 o 
 -12  10   3        0.32       -0.21     17.03 o 
 -11  10   3        1.43       -8.62     12.82 o 
 -10  10   3       16.46       12.65     15.64 o 
  -9  10   3        0.03        8.17     13.07 o 
  -8  10   3        4.15        2.19     13.59 o 
  -7  10   3       66.87       32.60     15.67 o 
  -6  10   3       30.60       -1.49     10.98 o 
  -5  10   3      164.21      207.92     21.41 o 
  -4  10   3       90.27      114.86     18.63 o 
  -3  10   3      272.53      251.71     21.51 o 
  -2  10   3       60.41       62.52     15.67 o 
  -1  10   3        4.85      -12.93     12.41 o 
   0  10   3        0.03       -6.46     13.83 o 
   1  10   3        7.67       11.99      9.28 o 
   2  10   3        0.01      -14.52      9.68 o 
   3  10   3        1.37        0.87     14.25 o 
   4  10   3        3.18       -6.22     15.92 o 
 -12  11   3        1.47       -7.05     14.77 o 
 -11  11   3        1.52       -4.10     13.83 o 
 -10  11   3        2.35       -8.10     13.10 o 
  -9  11   3       15.90       23.04     15.19 o 
  -8  11   3       72.85      106.06     20.96 o 
  -7  11   3       22.53       29.54     14.73 o 
  -6  11   3       70.99       67.52     17.76 o 
  -5  11   3      104.59      133.10     19.95 o 
  -4  11   3      120.06      126.39     19.50 o 
  -3  11   3       31.46       39.79     16.47 o 
  -2  11   3       18.82       25.33     15.05 o 
  -1  11   3       10.98       22.55     14.98 o 
   0  11   3        5.81      -12.86     14.49 o 
   1  11   3        5.89       12.52     20.02 o 
   2  11   3        5.16        0.57     10.54 o 
 -11  12   3        0.38      -21.30     15.85 o 
 -10  12   3        1.42       11.82     15.36 o 
  -9  12   3        4.05      -11.22     14.70 o 
  -8  12   3       13.84       13.41     14.87 o 
  -7  12   3        2.41      -19.36     14.01 o 
  -6  12   3        0.12       11.99     14.32 o 
  -5  12   3        9.73        6.99     14.25 o 
  -4  12   3       19.72       29.64     15.36 o 
  -3  12   3       15.98       10.81     14.32 o 
  -2  12   3        0.18      -15.64     13.76 o 
  -1  12   3        2.92       10.88     16.51 o 
  -9  13   3        0.04        3.96     14.49 o 
  -8  13   3       12.07       -4.59     15.60 o 
  -7  13   3        0.13        1.74     15.40 o 
  -6  13   3       18.38       23.18     16.09 o 
  -5  13   3       48.01       37.88     17.38 o 
  -4  13   3       46.29       48.48     19.53 o 
  -3  13   3        9.34        8.97     15.19 o 
  -2  13   3       12.75       -9.80     15.67 o 
   1 -14   4       34.59       52.09     16.65 o 
   2 -14   4      143.93      150.86     22.48 o 
   3 -14   4      208.52      185.26     22.73 o 
   4 -14   4      214.31      231.48     27.18 o 
   5 -14   4      248.61      279.72     27.77 o 
   6 -14   4      204.69      207.47     30.23 o 
   7 -14   4      124.98      126.08     15.72 o 
   8 -14   4       97.04      143.25     15.87 o 
   9 -14   4       46.19       41.64     13.72 o 
   1 -13   4      178.02      171.12     22.03 o 
   2 -13   4      281.90      272.28     24.19 o 
   3 -13   4      183.31      223.18     24.78 o 
   4 -13   4      220.98      210.49     16.73 o 
   5 -13   4      232.03      209.45     16.02 o 
   6 -13   4      216.03      221.18     16.26 o 
   7 -13   4      220.74      170.57     15.75 o 
   8 -13   4       27.61       19.42     10.80 o 
   9 -13   4       45.42       39.63     12.88 o 
  10 -13   4       29.59        5.31     18.92 o 
  -3 -12   4        6.11      -21.37     14.25 o 
  -2 -12   4        1.35      -10.77     13.94 o 
  -1 -12   4       77.68      100.78     21.09 o 
   1 -12   4      761.78      830.61     37.39 o 
   2 -12   4      330.67      280.55     25.09 o 
   3 -12   4      145.51      157.25     14.05 o 
   4 -12   4      295.32      288.61     31.19 o 
   5 -12   4      288.91      292.84     16.44 o 
   6 -12   4      372.77      441.76     19.75 o 
   7 -12   4      130.73      181.59     15.48 o 
   8 -12   4       73.00       89.52     13.18 o 
   9 -12   4       20.65        5.27     16.73 o 
  10 -12   4       61.28       80.52     14.52 o 
  11 -12   4      137.27      170.66     17.57 o 
  -5 -11   4       87.01       99.32     22.07 o 
  -4 -11   4       30.21       41.67     19.57 o 
  -3 -11   4        1.05      -19.98     13.94 o 
  -2 -11   4      120.68      134.32     20.47 o 
  -1 -11   4      131.37      129.42     20.57 o 
   0 -11   4      766.62      870.57     35.93 o 
   1 -11   4      168.41      185.67     13.28 o 
   2 -11   4       45.25       25.81      8.52 o 
   3 -11   4        6.18       34.21      9.02 o 
   4 -11   4       26.20       34.10      9.15 o 
   5 -11   4      104.25       86.21     11.48 o 
   6 -11   4      237.86      233.21     15.34 o 
   7 -11   4       56.74       37.38     13.71 o 
   8 -11   4      204.07      175.46     15.86 o 
   9 -11   4       81.89       54.12     18.19 o 
  10 -11   4       69.22       60.59     14.06 o 
  11 -11   4       97.79      119.55     15.81 o 
  12 -11   4       23.97       22.29     12.25 o 
  -6 -10   4       88.45      118.68     22.28 o 
  -5 -10   4       53.94       85.11     19.98 o 
  -4 -10   4       33.54       19.88     17.20 o 
  -3 -10   4      225.82      165.91     22.55 o 
  -2 -10   4      316.83      303.00     25.79 o 
  -1 -10   4      712.15      675.54     30.93 o 
   0 -10   4      207.80      209.64     12.94 o 
   1 -10   4       14.08        9.27      7.60 o 
   2 -10   4      222.97      249.15     13.85 o 
   3 -10   4      800.67      828.25     23.41 o 
   4 -10   4     1136.17     1185.77     26.49 o 
   5 -10   4     1202.26     1217.31     27.62 o 
   6 -10   4      436.89      475.01     20.00 o 
   7 -10   4      411.69      522.14     19.66 o 
   8 -10   4      231.04      218.33     15.28 o 
   9 -10   4      307.12      331.42     17.86 o 
  10 -10   4      313.60      296.57     28.69 o 
  11 -10   4       29.60       18.93     11.50 o 
  12 -10   4       49.50       39.34     16.06 o 
  -7  -9   4      132.13      138.45     24.43 o 
  -6  -9   4      154.61      137.03     24.01 o 
  -5  -9   4       30.59       26.65     16.61 o 
  -4  -9   4      155.64      211.33     22.14 o 
  -3  -9   4      318.92      359.27     25.37 o 
  -2  -9   4      518.44      538.86     27.63 o 
  -1  -9   4      321.85      259.32     20.89 o 
   0  -9   4      131.82      108.76      9.44 o 
   1  -9   4      198.04      183.61     11.24 o 
   2  -9   4      573.13      628.07     14.18 o 
   3  -9   4      997.47     1084.97     23.99 o 
   4  -9   4     1923.20     2018.84     33.98 o 
   5  -9   4     1191.67     1242.28     26.69 o 
   6  -9   4      455.67      397.39     16.41 o 
   7  -9   4      831.50      720.80     21.68 o 
   8  -9   4      138.63      161.08     14.57 o 
   9  -9   4      515.15      545.23     21.05 o 
  10  -9   4      103.46      114.94     14.22 o 
  11  -9   4       93.13       90.64     26.15 o 
  12  -9   4       71.97       67.84     17.79 o 
  13  -9   4       40.09       61.82     19.74 o 
  -8  -8   4      208.69      319.89     30.41 o 
  -7  -8   4      205.20      252.68     26.10 o 
  -6  -8   4      145.03      198.26     23.53 o 
  -5  -8   4      419.42      414.21     28.71 o 
  -4  -8   4      266.91      236.24     22.24 o 
  -3  -8   4      997.35     1077.83     37.57 o 
  -2  -8   4      111.44      128.99      7.22 o 
  -1  -8   4       63.13       68.65      8.37 o 
   0  -8   4      315.91      407.24     13.35 o 
   1  -8   4     1753.47     1807.03     31.47 o 
   2  -8   4     1910.46     1971.89     28.68 o 
   3  -8   4     2330.13     2355.86     26.62 o 
   4  -8   4      889.82      851.01     20.37 o 
   5  -8   4      427.63      502.58     16.42 o 
   6  -8   4     1075.09     1017.49     45.35 o 
   7  -8   4      201.14      215.02     15.69 o 
   8  -8   4      774.57      768.63     27.68 o 
   9  -8   4      169.24      133.65     13.35 o 
  10  -8   4      235.79      229.70     17.05 o 
  11  -8   4      235.00      213.45     21.82 o 
  12  -8   4      115.55       98.70     20.78 o 
  13  -8   4      120.51      150.89     22.76 o 
  -9  -7   4      238.56      307.56     28.88 o 
  -8  -7   4      283.31      301.68     28.81 o 
  -7  -7   4      273.00      254.66     25.02 o 
  -6  -7   4      427.86      391.97     27.00 o 
  -5  -7   4      169.58      141.61     20.23 o 
  -4  -7   4      728.53      730.91     19.44 o 
  -3  -7   4        4.83        5.36      5.82 o 
  -2  -7   4       49.32       42.04      4.91 o 
  -1  -7   4        6.77       -0.80      4.63 o 
   0  -7   4      996.10      982.33     28.46 o 
   1  -7   4     2139.69     2349.01     41.32 o 
   2  -7   4     1924.29     1806.99     21.65 o 
   3  -7   4     1807.19     2001.76     34.34 o 
   4  -7   4      662.24      722.05     11.88 o 
   5  -7   4     1695.98     1632.79     28.63 o 
   6  -7   4      362.51      373.24     15.14 o 
   7  -7   4      759.66      751.25     23.13 o 
   8  -7   4      101.34      185.28     13.78 o 
   9  -7   4       44.74       47.74     10.77 o 
  10  -7   4      269.16      245.59     16.12 o 
  11  -7   4      236.58      233.95     25.23 o 
  12  -7   4      134.04      119.34     20.47 o 
  13  -7   4       77.64      103.07     22.28 o 
  -9  -6   4      313.82      336.54     28.81 o 
  -8  -6   4      242.48      264.12     27.04 o 
  -7  -6   4      377.63      480.38     30.83 o 
  -6  -6   4      101.74       91.66     14.56 o 
  -5  -6   4      619.46      555.92     24.71 o 
  -4  -6   4      196.04      204.59     20.07 o 
  -3  -6   4       62.91       83.25      7.76 o 
  -2  -6   4      202.92      180.47      6.42 o 
  -1  -6   4      499.78      512.48     17.01 o 
   0  -6   4     1271.66     1222.92     19.13 o 
   1  -6   4      380.68      387.16     10.28 o 
   2  -6   4      814.61      683.88     11.59 o 
   3  -6   4       42.49        1.26      3.08 o 
   4  -6   4      984.73      939.89     13.15 o 
   5  -6   4      627.54      613.24     16.56 o 
   6  -6   4     2495.46     2396.83     36.49 o 
   7  -6   4      158.41      110.43     10.92 o 
   8  -6   4      373.85      351.68     16.65 o 
   9  -6   4       80.89       84.69     12.43 o 
  10  -6   4      132.63      124.17     18.38 o 
  11  -6   4      107.82      123.82     19.53 o 
  12  -6   4      116.70      106.69     21.27 o 
  13  -6   4       30.13       -3.54     14.98 o 
 -10  -5   4      138.32      166.95     23.60 o 
  -9  -5   4      122.33      190.58     24.43 o 
  -8  -5   4      595.38      602.77     32.94 o 
  -7  -5   4       69.01       73.16     10.48 o 
  -6  -5   4      144.43      188.74     15.50 o 
  -5  -5   4      235.40      229.01     13.41 o 
  -4  -5   4       74.27       60.44     13.29 o 
  -3  -5   4      610.83      575.78     19.98 o 
  -2  -5   4     3849.52     3486.76     71.66 o 
  -1  -5   4      993.67      809.44     23.81 o 
   0  -5   4      588.33      582.67     14.01 o 
   1  -5   4      217.18      145.60      6.35 o 
   2  -5   4     1345.36     1409.89     16.51 o 
   3  -5   4     6175.23     6713.01     53.95 o 
   4  -5   4     1188.94     1217.10     15.24 o 
   5  -5   4     3194.55     3340.78     42.97 o 
   6  -5   4     2046.81     2099.36     49.87 o 
   7  -5   4      710.59      741.11     24.19 o 
   8  -5   4      683.73      788.49     22.27 o 
   9  -5   4      898.95      946.64     34.89 o 
  10  -5   4       38.12       34.37     13.69 o 
  11  -5   4       15.22       32.74     14.35 o 
  12  -5   4        6.31       -9.66     13.94 o 
  13  -5   4       45.58       33.85     16.54 o 
 -11  -4   4       19.34       12.44     17.55 o 
 -10  -4   4       29.03       12.96     14.73 o 
  -9  -4   4      165.80      188.39     23.53 o 
  -8  -4   4      202.19      206.05     14.24 o 
  -7  -4   4      375.32      259.57     14.77 o 
  -6  -4   4      808.13      629.62     17.75 o 
  -5  -4   4      261.30      245.63     16.44 o 
  -4  -4   4      623.00      552.70     13.88 o 
  -3  -4   4     2971.97     2816.14     33.72 o 
  -2  -4   4     1080.31     1052.61     16.17 o 
  -1  -4   4      648.96      513.20      7.91 o 
   0  -4   4     1477.97     1393.91     17.40 o 
   1  -4   4       17.75       13.93      2.62 o 
   2  -4   4      402.69      567.52     14.46 o 
   3  -4   4     3624.92     4048.18     36.17 o 
   4  -4   4     2634.41     2703.03     26.49 o 
   5  -4   4     1767.90     1666.70     26.96 o 
   6  -4   4      936.80      668.94     18.03 o 
   7  -4   4     1569.77     1309.86     26.51 o 
   8  -4   4      747.86      652.43     27.32 o 
   9  -4   4      560.28      527.12     26.72 o 
  10  -4   4       59.23       48.72     15.50 o 
  11  -4   4        3.89      -12.06     11.64 o 
  12  -4   4       21.16        4.17     13.90 o 
  13  -4   4       78.14       57.90     18.35 o 
 -11  -3   4       13.89       -7.23     16.82 o 
 -10  -3   4       52.32       14.54      9.90 o 
  -9  -3   4      501.29      485.70     63.93 o 
  -8  -3   4      192.15      245.14     14.39 o 
  -7  -3   4     1336.35     1726.66     31.04 o 
  -6  -3   4     1463.06     1554.75     45.39 o 
  -5  -3   4     2732.35     3101.05     39.39 o 
  -4  -3   4     5174.82     5427.94     56.76 o 
  -3  -3   4     6916.88     6120.28     60.13 o 
  -2  -3   4     1398.60     1110.59     15.16 o 
  -1  -3   4     3509.75     3891.46     59.67 o 
   0  -3   4      981.64     1083.83     13.64 o 
   1  -3   4     2517.92     2855.07     28.35 o 
   2  -3   4     2842.06     3444.70     30.03 o 
   3  -3   4     5159.14     5630.89     49.19 o 
   4  -3   4     3722.58     4166.91     37.06 o 
   5  -3   4      755.73      846.34     18.43 o 
   6  -3   4     1381.13     1384.25     25.71 o 
   7  -3   4     1737.28     1697.77     41.88 o 
   8  -3   4      755.47      701.02     29.33 o 
   9  -3   4      468.20      536.50     27.18 o 
  10  -3   4       30.61       16.65     13.80 o 
  11  -3   4       61.97       33.61     14.91 o 
  12  -3   4      162.74      146.31     22.14 o 
 -12  -2   4        3.01       -9.07     17.13 o 
 -11  -2   4       27.90        5.80     11.47 o 
 -10  -2   4      321.69      345.89     19.32 o 
  -9  -2   4      423.89      378.87     17.15 o 
  -8  -2   4     1355.76     1290.65     27.50 o 
  -7  -2   4     1118.95     1040.53     23.04 o 
  -6  -2   4     2232.12     2359.86     33.93 o 
  -5  -2   4     1997.08     2054.28     29.08 o 
  -4  -2   4     1237.74     1661.20     23.57 o 
  -3  -2   4      168.30      218.48      7.37 o 
  -2  -2   4     4151.17     4332.50     42.75 o 
  -1  -2   4     3772.54     4131.84     61.34 o 
   0  -2   4     2777.99     3047.68     41.32 o 
   1  -2   4     9454.11    10441.90     76.73 o 
   2  -2   4     4050.84     4820.99     39.36 o 
   3  -2   4     1389.22     1244.79     15.36 o 
   4  -2   4     1121.29     1040.71     14.95 o 
   5  -2   4       10.42        3.68      5.29 o 
   6  -2   4     2835.95     2732.55     53.45 o 
   7  -2   4     1433.69     1576.56     41.46 o 
   8  -2   4     1152.96     1265.18     39.65 o 
   9  -2   4      132.94      158.92     18.80 o 
  10  -2   4      145.35      171.19     20.33 o 
  11  -2   4      165.58      163.86     21.96 o 
  12  -2   4       77.74       80.10     20.89 o 
 -12  -1   4       26.15       21.37     11.09 o 
 -11  -1   4      194.83      243.30     39.77 o 
 -10  -1   4      311.33      266.55     15.79 o 
  -9  -1   4      678.35      774.65     22.05 o 
  -8  -1   4     1038.63     1091.29     24.38 o 
  -7  -1   4      677.65      582.96     17.07 o 
  -6  -1   4     2601.49     2734.42     36.52 o 
  -5  -1   4     1696.17     1922.57     27.46 o 
  -4  -1   4     5833.54     6744.10     65.80 o 
  -3  -1   4     1886.32     1731.57     21.62 o 
  -2  -1   4     1486.38     1555.96     18.68 o 
  -1  -1   4     4246.86     4558.73     43.92 o 
   0  -1   4    18863.24    19659.33    169.82 o 
   1  -1   4    13487.35    13228.59     95.57 o 
   2  -1   4      622.32      711.48     10.64 o 
   3  -1   4      896.36      918.88     13.23 o 
   4  -1   4      159.88      138.31     10.95 o 
   5  -1   4     1164.01     1468.76     35.20 o 
   6  -1   4     1150.19     1136.60     32.67 o 
   7  -1   4     2505.68     2281.26     51.40 o 
   8  -1   4      626.64      627.66     28.25 o 
   9  -1   4      158.04       98.87     16.79 o 
  10  -1   4      404.85      401.28     26.65 o 
  11  -1   4      178.49      199.06     25.16 o 
  12  -1   4       27.16       18.87     15.92 o 
 -13   0   4       18.53       -1.15     20.05 o 
 -12   0   4      150.93      177.51     16.25 o 
 -11   0   4      277.75      287.99     17.41 o 
 -10   0   4      278.94      302.59     32.32 o 
  -9   0   4      237.63      244.97     14.00 o 
  -8   0   4      328.53      387.34     15.15 o 
  -7   0   4      492.50      472.67     19.98 o 
  -6   0   4        8.49       29.24      6.36 o 
  -5   0   4     4257.99     4483.72     77.38 o 
  -4   0   4      457.56      589.60     12.63 o 
  -3   0   4     1005.16     1280.77     17.84 o 
  -2   0   4     4719.19     5650.22     54.18 o 
  -1   0   4      812.88     1057.09     15.00 o 
   0   0   4      248.77      425.90     11.23 o 
   1   0   4      546.38      767.36     10.56 o 
   2   0   4        3.44        2.08      2.53 o 
   3   0   4        3.10       15.43      3.93 o 
   4   0   4     1217.30     1059.14     28.15 o 
   5   0   4      799.88      846.07     26.97 o 
   6   0   4     1951.34     2175.75     48.34 o 
   7   0   4      855.85     1016.53     34.09 o 
   8   0   4      468.74      466.86     25.33 o 
   9   0   4      265.95      359.82     24.57 o 
  10   0   4      184.71      241.07     23.01 o 
  11   0   4       48.13       63.91     17.90 o 
 -13   1   4       97.07      149.05     23.21 o 
 -12   1   4      202.85      271.29     17.27 o 
 -11   1   4      248.48      230.32     16.15 o 
 -10   1   4      211.24      212.22     14.67 o 
  -9   1   4       66.74       72.15     13.52 o 
  -8   1   4      756.15      695.26     18.72 o 
  -7   1   4      132.99      114.82      9.03 o 
  -6   1   4      419.98      476.05     16.99 o 
  -5   1   4     1851.22     1960.00     27.27 o 
  -4   1   4     3415.91     3239.08     36.48 o 
  -3   1   4     5053.73     5228.44     51.82 o 
  -2   1   4     4270.58     4694.16     46.89 o 
  -1   1   4     2144.31     2036.82     24.76 o 
   0   1   4    10414.61    10619.13     79.67 o 
   1   1   4     6046.89     5503.03     44.36 o 
   2   1   4       46.52       63.48      5.70 o 
   3   1   4     2625.40     2270.14     44.10 o 
   4   1   4     2674.07     2286.68     46.36 o 
   5   1   4     3257.53     3038.47     59.11 o 
   6   1   4      614.54      624.53     26.83 o 
   7   1   4      729.86      558.12     26.45 o 
   8   1   4       21.33       -1.36     10.98 o 
   9   1   4      347.23      316.80     25.47 o 
  10   1   4       44.10       38.54     16.40 o 
  11   1   4       13.69       -9.11     16.58 o 
 -13   2   4       84.90       84.97     19.81 o 
 -12   2   4       32.93       18.35     15.50 o 
 -11   2   4      218.92      214.27     15.10 o 
 -10   2   4       17.61       11.61      7.87 o 
  -9   2   4      551.31      578.95     46.25 o 
  -8   2   4      601.81      630.39     17.60 o 
  -7   2   4      874.82      698.81     17.18 o 
  -6   2   4     3517.93     3633.06     43.13 o 
  -5   2   4     2313.69     2414.17     31.05 o 
  -4   2   4     2081.89     2406.59     29.97 o 
  -3   2   4     2708.36     2937.83     33.70 o 
  -2   2   4      215.66      330.25      9.24 o 
  -1   2   4      129.28      171.95      7.52 o 
   0   2   4      130.88      285.66     13.90 o 
   1   2   4      393.44      405.96      9.12 o 
   2   2   4     2921.21     3311.28     32.47 o 
   3   2   4     1242.22     1071.79     29.92 o 
   4   2   4      872.42      923.99     29.16 o 
   5   2   4      349.09      354.78     20.05 o 
   6   2   4      319.16      295.88     20.96 o 
   7   2   4      114.05       61.16     14.49 o 
   8   2   4      229.14      216.50     23.25 o 
   9   2   4       89.18      128.13     20.92 o 
  10   2   4       33.79       27.18     18.18 o 
 -13   3   4       34.72       13.87     16.54 o 
 -12   3   4       18.09        9.80     13.76 o 
 -11   3   4       73.33      126.88     19.77 o 
 -10   3   4      499.44      516.68     18.30 o 
  -9   3   4      954.40     1081.08     33.88 o 
  -8   3   4     1860.29     1904.98     30.78 o 
  -7   3   4     2373.99     2547.50     57.31 o 
  -6   3   4     2375.78     2231.40     51.05 o 
  -5   3   4     3736.56     3670.86     42.25 o 
  -4   3   4      390.95      452.06     11.95 o 
  -3   3   4      199.91      218.20      9.26 o 
  -2   3   4     1016.95      830.70     15.70 o 
  -1   3   4      211.16      118.77      7.17 o 
   0   3   4     3141.57     3142.20     38.15 o 
   1   3   4     8976.57     9071.14    127.47 o 
   2   3   4     2389.24     2397.50     46.83 o 
   3   3   4     1099.08      870.19     28.36 o 
   4   3   4      157.14       76.38     12.41 o 
   5   3   4      177.01      240.83     18.35 o 
   6   3   4      555.01      568.40     28.74 o 
   7   3   4      145.90      221.96     23.32 o 
   8   3   4      556.23      578.27     31.35 o 
   9   3   4       46.86       56.82     18.94 o 
  10   3   4      107.08      127.57     24.40 o 
 -13   4   4       34.71       14.87     15.74 o 
 -12   4   4      101.73       73.12     19.43 o 
 -11   4   4       21.95       25.65     15.19 o 
 -10   4   4      866.95      851.63     33.99 o 
  -9   4   4      440.77      415.63     19.10 o 
  -8   4   4     1560.78     1436.77     33.95 o 
  -7   4   4     2823.08     2627.06     35.99 o 
  -6   4   4     1872.46     1651.16     25.96 o 
  -5   4   4     1801.97     1874.74     27.60 o 
  -4   4   4     3400.66     3327.56     39.64 o 
  -3   4   4      396.13      492.22     27.16 o 
  -2   4   4     6195.56     5965.40    108.24 o 
  -1   4   4     3228.75     3275.75     30.45 o 
   0   4   4     5363.15     6128.28     65.51 o 
   1   4   4     2922.57     2661.62     52.75 o 
   2   4   4       47.70      141.89      9.85 o 
   3   4   4        8.84       -3.89      6.43 o 
   4   4   4      257.29      265.12     20.33 o 
   5   4   4      620.22      618.13     28.81 o 
   6   4   4      432.46      418.66     26.03 o 
   7   4   4      870.17      883.74     38.19 o 
   8   4   4      125.68      170.39     22.73 o 
   9   4   4      186.80      168.62     25.54 o 
 -14   5   4       66.60       70.16     19.53 o 
 -13   5   4      110.72       98.31     21.69 o 
 -12   5   4      130.45      203.99     24.57 o 
 -11   5   4       71.03       87.47     17.62 o 
 -10   5   4      123.47      108.84     17.06 o 
  -9   5   4      285.39      287.16     20.61 o 
  -8   5   4      845.66     1011.58     21.64 o 
  -7   5   4     1992.06     2058.26     31.21 o 
  -6   5   4      823.81      752.37     17.65 o 
  -5   5   4     1058.63      920.61     19.07 o 
  -4   5   4        6.19        5.52      5.07 o 
  -3   5   4     1695.23     1506.91     18.16 o 
  -2   5   4      655.97      620.31     10.50 o 
  -1   5   4     3069.78     2656.21     26.93 o 
   0   5   4      532.17      565.90     22.76 o 
   1   5   4        5.62       -4.17      7.44 o 
   2   5   4       58.29      107.36      9.54 o 
   3   5   4        1.68        2.05      8.31 o 
   4   5   4      594.33      509.29     26.83 o 
   5   5   4      612.32      625.57     30.86 o 
   6   5   4      440.16      545.12     31.31 o 
   7   5   4      288.50      319.13     25.47 o 
   8   5   4      208.12      240.97     27.70 o 
 -13   6   4      245.06      360.52     27.84 o 
 -12   6   4       91.26      174.18     22.52 o 
 -11   6   4       80.57      107.21     18.70 o 
 -10   6   4       13.32       16.23     13.94 o 
  -9   6   4      112.32       58.07     14.28 o 
  -8   6   4     1010.51     1070.47     35.79 o 
  -7   6   4     1100.14     1165.23     23.00 o 
  -6   6   4     1231.70     1329.59     24.13 o 
  -5   6   4      525.32      481.53     21.09 o 
  -4   6   4      896.77      807.25     13.75 o 
  -3   6   4     1733.30     1646.18     20.20 o 
  -2   6   4     2567.18     2390.80     36.58 o 
  -1   6   4      717.87      609.69     24.74 o 
   0   6   4      154.27      178.31     15.78 o 
   1   6   4      231.81      266.90     19.11 o 
   2   6   4      182.03      155.41     15.15 o 
   3   6   4     1125.32     1124.70     26.41 o 
   4   6   4      885.13     1084.75     39.76 o 
   5   6   4      464.23      392.66     27.04 o 
   6   6   4       52.91       44.24     17.20 o 
   7   6   4       49.17       44.48     17.52 o 
 -13   7   4      118.97      182.52     25.65 o 
 -12   7   4       92.37       55.95     17.86 o 
 -11   7   4        7.63       19.36     14.49 o 
 -10   7   4        1.50       -6.95     12.09 o 
  -9   7   4       13.21       34.68     14.56 o 
  -8   7   4       92.40      132.20     17.38 o 
  -7   7   4     1260.49     1130.45     36.80 o 
  -6   7   4      455.16      437.94     14.43 o 
  -5   7   4      940.45      853.83     19.64 o 
  -4   7   4     2149.44     1997.51     31.49 o 
  -3   7   4      600.18      794.54     19.66 o 
  -2   7   4      806.46      800.51     30.37 o 
  -1   7   4      106.91      101.86     15.53 o 
   0   7   4      110.09      106.83     16.12 o 
   2   7   4      499.85      491.38     18.43 o 
   3   7   4      578.06      632.51     29.33 o 
   4   7   4      244.39      265.71     23.74 o 
   5   7   4        0.87       -8.03     14.49 o 
   6   7   4       13.03        2.88     14.67 o 
   7   7   4       20.10       25.30     17.38 o 
 -13   8   4       65.30       99.18     20.75 o 
 -12   8   4       95.02      134.63     22.90 o 
 -11   8   4      101.61      121.81     20.50 o 
 -10   8   4      334.90      353.74     25.61 o 
  -9   8   4      384.43      337.13     24.36 o 
  -8   8   4      323.61      327.12     23.08 o 
  -7   8   4      460.75      507.38     26.27 o 
  -6   8   4      416.97      438.71     24.53 o 
  -5   8   4      664.24      765.35     36.32 o 
  -4   8   4     1787.38     1613.97     29.54 o 
  -3   8   4      964.11      963.50     34.54 o 
  -2   8   4      483.58      463.24     24.99 o 
  -1   8   4        9.26      -13.71      9.14 o 
   0   8   4      148.67       91.02     16.12 o 
   1   8   4      339.82      247.82     14.42 o 
   2   8   4      497.31      412.91     18.27 o 
   3   8   4      249.83      220.53     15.16 o 
   4   8   4       15.75       10.36     14.28 o 
   5   8   4       21.70       34.23     18.84 o 
 -13   9   4       46.95       46.98     18.66 o 
 -12   9   4      104.11      122.33     22.80 o 
 -11   9   4       99.83      159.20     22.28 o 
 -10   9   4      133.67      167.12     21.65 o 
  -9   9   4      150.45      132.02     19.60 o 
  -8   9   4      105.49       85.80     16.61 o 
  -7   9   4       44.48       34.13     13.28 o 
  -6   9   4      214.79      151.24     18.63 o 
  -5   9   4      226.41      262.27     21.34 o 
  -4   9   4      273.58      385.85     25.72 o 
  -3   9   4      390.08      429.92     25.37 o 
  -2   9   4       70.64      101.23     16.79 o 
  -1   9   4      483.79      376.02     24.67 o 
   0   9   4      544.79      537.13     29.61 o 
   1   9   4      276.30      368.60     20.09 o 
   2   9   4      152.06      240.78     17.29 o 
   3   9   4        0.81       -5.84     14.60 o 
   4   9   4        7.18       16.79     17.34 o 
 -12  10   4      116.52      174.52     24.99 o 
 -11  10   4      157.80      186.69     25.30 o 
 -10  10   4      206.34      216.89     24.22 o 
  -9  10   4      223.35      218.69     22.07 o 
  -8  10   4      184.10      166.98     21.13 o 
  -7  10   4      116.93      146.24     19.74 o 
  -6  10   4      187.57      130.04     18.77 o 
  -5  10   4      129.57      133.69     19.43 o 
  -4  10   4      409.95      359.47     24.92 o 
  -3  10   4      356.13      339.84     25.92 o 
  -2  10   4      666.18      654.97     32.77 o 
  -1  10   4      684.83      694.73     35.20 o 
   0  10   4      315.19      226.20     23.32 o 
   1  10   4       98.27       72.07     25.86 o 
   2  10   4        1.98      -18.35     12.23 o 
   3  10   4       17.56        8.44     16.61 o 
 -11  11   4      106.45       93.20     20.40 o 
 -10  11   4      106.47       96.19     21.23 o 
  -9  11   4      204.79      240.90     25.26 o 
  -8  11   4      222.47      243.19     26.31 o 
  -7  11   4      210.85      181.51     23.56 o 
  -6  11   4       92.63      124.59     21.75 o 
  -5  11   4      204.79      162.05     22.10 o 
  -4  11   4       49.80       29.82     15.29 o 
  -3  11   4      425.99      392.18     28.77 o 
  -2  11   4      422.60      446.11     29.37 o 
  -1  11   4      222.69      306.27     26.34 o 
   1  11   4        1.15       -0.46     10.22 o 
 -10  12   4       38.84       47.58     17.90 o 
  -9  12   4       99.97      121.67     21.41 o 
  -8  12   4      178.67      242.74     24.50 o 
  -7  12   4      123.98      186.72     25.44 o 
  -6  12   4      209.95      273.05     26.86 o 
  -5  12   4       68.32       72.63     20.12 o 
  -4  12   4      174.74      134.98     22.10 o 
  -3  12   4      154.93      188.01     24.67 o 
  -2  12   4      163.95      169.28     25.58 o 
  -1  12   4       57.96       31.07     17.17 o 
  -8  13   4       49.19       52.41     18.59 o 
  -7  13   4      137.33      169.42     26.17 o 
  -6  13   4       72.71       70.96     21.82 o 
  -5  13   4       77.54       70.79     20.75 o 
  -4  13   4       64.18       46.85     19.98 o 
   1 -14   5        6.07        0.38     14.73 o 
   2 -14   5        5.08       11.71     16.37 o 
   3 -14   5       11.52        4.55     16.47 o 
   4 -14   5       56.55       37.81     18.73 o 
   5 -14   5       25.91       17.48     18.21 o 
   6 -14   5        1.70        5.49     15.46 o 
   7 -14   5       18.51      -10.53     18.11 o 
   8 -14   5        0.69       -6.23     10.24 o 
   9 -14   5        2.12        3.30     11.84 o 
   1 -13   5        0.41        1.49     14.25 o 
   2 -13   5        7.47       29.50     16.09 o 
   3 -13   5       25.65       16.99     15.88 o 
   4 -13   5       12.37       -7.26     13.24 o 
   5 -13   5       11.88       35.66     16.54 o 
   6 -13   5       30.63       37.80     11.23 o 
   7 -13   5        0.03       10.52     10.39 o 
   8 -13   5       35.78       17.82     10.98 o 
   9 -13   5       30.09       22.61     12.66 o 
  10 -13   5       28.18       38.29     20.80 o 
  -3 -12   5       39.09       57.27     20.43 o 
  -2 -12   5       39.66       22.42     17.45 o 
  -1 -12   5        1.42       -4.00     15.64 o 
   1 -12   5       61.01       70.76     17.76 o 
   2 -12   5      145.28      209.24     23.63 o 
   3 -12   5       41.20       27.14     15.99 o 
   4 -12   5       14.68        9.97     13.45 o 
   5 -12   5        8.95       13.25      8.78 o 
   6 -12   5       20.23       28.94     11.50 o 
   7 -12   5      154.58      130.71     14.06 o 
   8 -12   5       61.16       51.41     11.89 o 
   9 -12   5       44.72       39.46     12.04 o 
  10 -12   5        5.58       -1.27     10.75 o 
  11 -12   5        0.18        2.09     10.66 o 
  -5 -11   5       34.19        6.08     16.72 o 
  -4 -11   5      156.03      233.74     26.97 o 
  -3 -11   5      107.27       94.18     21.06 o 
  -2 -11   5        1.82      -17.13     12.72 o 
  -1 -11   5        1.72       -9.52     13.41 o 
   0 -11   5       10.12        7.12     14.21 o 
   1 -11   5       25.55       27.25     13.17 o 
   2 -11   5       28.75       15.08     13.62 o 
   3 -11   5       22.59       33.32      9.07 o 
   4 -11   5       12.89       28.79     13.97 o 
   5 -11   5       89.65      100.98     17.85 o 
   6 -11   5       56.49       82.56     22.47 o 
   7 -11   5      214.11      249.56     15.72 o 
   8 -11   5       24.14        3.62      9.89 o 
   9 -11   5        8.68       -4.93     10.44 o 
  10 -11   5        5.51        0.22     10.78 o 
  11 -11   5        5.12      -13.58     13.29 o 
  12 -11   5       15.68       -7.55     11.55 o 
  -6 -10   5       55.29       54.32     18.97 o 
  -5 -10   5      215.87      288.62     28.84 o 
  -4 -10   5      126.30      142.00     21.41 o 
  -3 -10   5       21.89        5.80     15.36 o 
  -2 -10   5      144.63      154.96     19.60 o 
  -1 -10   5        2.63        4.38     13.41 o 
   0 -10   5      304.09      327.82     23.53 o 
   1 -10   5       80.60       13.13      9.02 o 
   2 -10   5        1.16       -6.70      6.56 o 
   3 -10   5        3.88        3.40      7.16 o 
   4 -10   5        1.47       -9.86      6.76 o 
   5 -10   5        3.57       -2.65      7.51 o 
   6 -10   5       39.82       21.08      8.64 o 
   7 -10   5       64.69       55.94     10.44 o 
   8 -10   5        0.01       11.14      9.27 o 
   9 -10   5        0.01        8.64      9.59 o 
  10 -10   5        1.92        2.41     10.58 o 
  11 -10   5       10.11       -7.16     11.24 o 
  12 -10   5        0.16      -12.60     24.03 o 
  -7  -9   5       47.35       43.06     20.05 o 
  -6  -9   5      126.65      145.23     23.35 o 
  -5  -9   5       18.63       -4.17     13.55 o 
  -4  -9   5        1.57      -17.83     11.89 o 
  -3  -9   5      441.47      477.63     29.26 o 
  -2  -9   5       83.72       65.16     15.81 o 
  -1  -9   5      314.29      225.47     20.05 o 
   0  -9   5        0.24      -10.82     20.92 o 
   1  -9   5      123.30       90.90      8.87 o 
   2  -9   5      103.96      116.82      8.05 o 
   3  -9   5      157.39      118.04     10.34 o 
   4  -9   5        1.88       -0.12      6.42 o 
   5  -9   5        9.40        0.09      6.66 o 
   6  -9   5        5.02        6.90      7.99 o 
   7  -9   5      130.74      166.22     13.51 o 
   8  -9   5       18.30       24.77     11.68 o 
   9  -9   5      171.17      185.77     15.31 o 
  10  -9   5       26.98       27.41     13.08 o 
  11  -9   5       11.94        3.92     10.92 o 
  12  -9   5        1.97       14.01     16.16 o 
  -8  -8   5       20.38       21.55     18.21 o 
  -7  -8   5       51.71       47.89     19.36 o 
  -6  -8   5        7.30      -20.64     14.49 o 
  -5  -8   5       60.08       54.28     15.26 o 
  -4  -8   5      764.28      829.95     34.79 o 
  -3  -8   5       22.32       21.06     13.00 o 
  -2  -8   5        9.03        0.63     10.29 o 
  -1  -8   5       86.16       53.87     13.76 o 
   0  -8   5       10.29        1.75      7.04 o 
   1  -8   5       33.39       19.81      5.94 o 
   2  -8   5       49.64       25.46      5.06 o 
   3  -8   5      293.51      298.81     11.76 o 
   4  -8   5      286.98      344.13     13.91 o 
   5  -8   5      127.80      134.98     10.50 o 
   6  -8   5       97.93      123.16     11.06 o 
   7  -8   5        0.45        4.57      7.46 o 
   8  -8   5      223.72      227.34     38.94 o 
   9  -8   5       28.25        9.48      9.00 o 
  10  -8   5       26.73       23.80     10.92 o 
  11  -8   5        9.24       11.89     14.94 o 
  12  -8   5        1.94        3.02     13.90 o 
  13  -8   5        0.02       -4.03     14.07 o 
  -9  -7   5       29.80       37.60     19.60 o 
  -8  -7   5       33.63       29.78     18.31 o 
  -7  -7   5       28.75       -1.08     15.67 o 
  -6  -7   5        2.41      -14.35     11.85 o 
  -5  -7   5      319.07      256.37     22.48 o 
  -4  -7   5       82.66       75.06     15.46 o 
  -3  -7   5      222.24      207.50     18.63 o 
  -2  -7   5       66.29       93.14      7.99 o 
  -1  -7   5       31.67       19.84      9.35 o 
   0  -7   5       27.03       22.45      5.26 o 
   1  -7   5       87.94       77.10      6.61 o 
   2  -7   5      193.03      168.65      7.50 o 
   3  -7   5      766.83      708.50     17.33 o 
   4  -7   5      364.63      308.51      8.92 o 
   5  -7   5       55.92       50.44      7.48 o 
   6  -7   5        5.95        4.72      6.75 o 
   7  -7   5      632.08      570.63     19.12 o 
   8  -7   5       16.49       13.89      8.29 o 
   9  -7   5       19.18        2.61      9.18 o 
  10  -7   5        0.55      -13.86      9.25 o 
  11  -7   5        1.64      -11.02     13.24 o 
  12  -7   5        0.03        3.34     14.32 o 
  13  -7   5        0.09        0.66     16.65 o 
 -10  -6   5       24.88        4.52     15.71 o 
  -9  -6   5        6.37       -6.15     15.05 o 
  -8  -6   5       31.28       13.62     15.22 o 
  -7  -6   5        6.11        8.44     13.28 o 
  -6  -6   5       70.38       98.70     17.24 o 
  -5  -6   5      570.20      446.01     26.45 o 
  -4  -6   5      596.52      566.90     18.70 o 
  -3  -6   5      610.90      454.81     24.19 o 
  -2  -6   5        7.69        1.84      3.81 o 
  -1  -6   5       38.37       24.88      7.89 o 
   0  -6   5      179.36      109.60     11.49 o 
   1  -6   5      345.70      430.42     23.13 o 
   2  -6   5      548.40      533.47     10.46 o 
   3  -6   5       71.85       80.15      5.25 o 
   4  -6   5       81.16       66.36      7.45 o 
   5  -6   5        6.39       22.67      3.90 o 
   6  -6   5     1052.91     1203.07     34.61 o 
   7  -6   5       80.64      117.89     11.17 o 
   8  -6   5        0.72       -4.03      8.10 o 
   9  -6   5       54.15       64.82     15.86 o 
  10  -6   5       20.59       30.72     14.80 o 
  11  -6   5      109.71       84.86     19.25 o 
  12  -6   5        3.94       -9.31     12.65 o 
  13  -6   5        0.17      -20.38     13.59 o 
 -10  -5   5        0.04        0.17     15.71 o 
  -9  -5   5       10.95       24.57     15.64 o 
  -8  -5   5       21.95       12.65     15.33 o 
  -7  -5   5       25.40       12.89     14.70 o 
  -6  -5   5      488.18      627.17     30.13 o 
  -5  -5   5      916.68      968.14     32.55 o 
  -4  -5   5      804.03      962.41     31.78 o 
  -3  -5   5       17.01       -1.79      5.84 o 
  -2  -5   5      183.95      158.05     14.18 o 
  -1  -5   5      149.57      116.06      4.01 o 
   0  -5   5        7.56       11.65      3.10 o 
   1  -5   5      148.02      144.66      6.53 o 
   2  -5   5     1070.49     1061.63     14.51 o 
   3  -5   5       35.71       15.63      3.70 o 
   4  -5   5      304.35      366.60     17.14 o 
   5  -5   5      623.65      468.94     10.52 o 
   6  -5   5      317.77      288.84     13.12 o 
   7  -5   5        3.78        1.89      7.07 o 
   8  -5   5       28.05       44.93     16.98 o 
   9  -5   5       14.05       13.59     11.78 o 
  10  -5   5       27.79        8.69     13.31 o 
  11  -5   5       30.94       26.41     16.06 o 
  12  -5   5       26.97       43.51     18.07 o 
  13  -5   5        0.04      -14.80     13.94 o 
 -11  -4   5        0.02      -11.54     14.70 o 
 -10  -4   5       48.13       22.94     16.40 o 
  -9  -4   5       82.51       48.58     17.38 o 
  -8  -4   5       68.55       26.45     16.30 o 
  -7  -4   5      258.30      227.28     13.24 o 
  -6  -4   5      574.38      611.17     20.07 o 
  -5  -4   5      385.44      390.65     13.02 o 
  -4  -4   5       10.37       32.19      5.36 o 
  -3  -4   5     1033.78     1162.76     18.13 o 
  -2  -4   5      551.18      525.02      9.99 o 
  -1  -4   5       20.32       28.33      2.54 o 
   0  -4   5       12.46       12.00      2.34 o 
   1  -4   5      842.95     1141.79     19.85 o 
   2  -4   5       25.01       38.09     20.59 o 
   3  -4   5        2.68        5.28      3.38 o 
   4  -4   5      443.73      509.44     12.36 o 
   5  -4   5      229.59      241.28      8.37 o 
   6  -4   5       31.56       41.17      8.05 o 
   7  -4   5       85.63       58.47      9.45 o 
   8  -4   5        2.27       10.29     10.43 o 
   9  -4   5      203.32      208.82     19.67 o 
  10  -4   5      227.85      158.50     20.68 o 
  11  -4   5        1.32       -5.35     12.30 o 
  12  -4   5        0.42        6.36     15.26 o 
 -11  -3   5       18.06       24.74     18.04 o 
 -10  -3   5       13.33        2.78     15.33 o 
  -9  -3   5      204.45      186.79     22.24 o 
  -8  -3   5        7.01        8.78     12.46 o 
  -7  -3   5       65.56       91.55     10.15 o 
  -6  -3   5      217.11      200.36     11.12 o 
  -5  -3   5      299.41      239.48     10.78 o 
  -4  -3   5      789.59      704.69     14.82 o 
  -3  -3   5     1052.37     1172.33     17.49 o 
  -2  -3   5      165.29      173.14      8.90 o 
  -1  -3   5       23.47       43.72      7.44 o 
   0  -3   5      106.97      123.01      7.23 o 
   1  -3   5      298.39      268.79      6.37 o 
   2  -3   5     2798.56     2929.75     31.43 o 
   3  -3   5      316.94      308.80     12.01 o 
   4  -3   5      169.26      218.33     16.70 o 
   5  -3   5      282.54      296.12     12.97 o 
   6  -3   5      410.48      397.96     14.67 o 
   7  -3   5       46.71       36.49     10.88 o 
   8  -3   5       10.35        5.87     10.81 o 
   9  -3   5       70.62      113.92     18.24 o 
  10  -3   5       10.38        3.72     13.48 o 
  11  -3   5        1.23      -12.68     14.01 o 
  12  -3   5       15.42        3.51     16.33 o 
 -12  -2   5        0.00      -17.31     16.68 o 
 -11  -2   5        0.24       -3.82     15.57 o 
 -10  -2   5       15.19      -11.67      8.90 o 
  -9  -2   5        9.00       -8.82      8.47 o 
  -8  -2   5        5.96        4.63      8.27 o 
  -7  -2   5        6.75      -10.08      6.72 o 
  -6  -2   5       25.60        1.46      6.21 o 
  -5  -2   5      323.65      214.85      9.89 o 
  -4  -2   5       33.46      112.43      7.18 o 
  -3  -2   5     4898.02     4985.09     49.58 o 
  -2  -2   5      292.40      364.95      8.77 o 
  -1  -2   5      820.16      915.68     22.87 o 
   0  -2   5      133.56      166.55     13.10 o 
   1  -2   5       25.70       69.11      4.22 o 
   2  -2   5     1690.05     1616.47     18.11 o 
   3  -2   5     1178.55     1301.43     16.82 o 
   4  -2   5     1703.39     1937.16     22.66 o 
   5  -2   5      133.82      134.77     12.53 o 
   6  -2   5       21.40       67.97     11.99 o 
   7  -2   5      124.07       87.05     13.83 o 
   8  -2   5      168.70      145.12     17.76 o 
   9  -2   5       19.94       16.58     13.87 o 
  10  -2   5        4.38       -5.42     12.02 o 
  11  -2   5        5.26      -21.09     14.21 o 
  12  -2   5        0.79      -19.97     13.31 o 
 -12  -1   5        0.13       15.19     15.22 o 
 -11  -1   5       15.21        9.75      9.98 o 
 -10  -1   5        0.28      -12.73      8.49 o 
  -9  -1   5       30.83       25.46      9.60 o 
  -8  -1   5       14.69       13.64     11.92 o 
  -7  -1   5      331.46      398.69     15.09 o 
  -6  -1   5      153.28      137.29      9.59 o 
  -5  -1   5       12.37        9.89      5.35 o 
  -3  -1   5      478.16      353.46      8.96 o 
  -2  -1   5     2848.75     2813.34     31.03 o 
  -1  -1   5      117.72       83.11      5.07 o 
   0  -1   5     2182.87     1812.20     15.17 o 
   1  -1   5      226.09      199.71      6.09 o 
   2  -1   5     3781.70     3298.12     30.36 o 
   3  -1   5     4310.52     4293.22     38.67 o 
   4  -1   5      110.33      116.60      6.66 o 
   5  -1   5        2.41       -7.02      5.91 o 
   6  -1   5      433.21      460.81     21.86 o 
   7  -1   5      496.25      494.59     24.74 o 
   8  -1   5        5.13      -13.66      9.11 o 
   9  -1   5        3.06       10.67     11.92 o 
  10  -1   5        2.32       -3.41     13.17 o 
  11  -1   5        8.97        6.71     14.73 o 
 -13   0   5        2.54       -9.83     15.67 o 
 -12   0   5        8.03       14.08     10.67 o 
 -11   0   5        0.15      -12.38      9.44 o 
 -10   0   5        0.37       -9.75      8.34 o 
  -9   0   5       17.26        0.63      8.10 o 
  -8   0   5      230.60      187.53     12.54 o 
  -7   0   5      267.86      209.13     11.52 o 
  -6   0   5       43.77       28.37      6.49 o 
  -5   0   5     1612.41     1568.77     24.85 o 
  -4   0   5     1053.31     1059.26     52.23 o 
  -3   0   5      178.56      228.01      7.75 o 
  -2   0   5      148.52      147.45      6.11 o 
  -1   0   5        9.41        2.38      3.25 o 
   0   0   5        2.06        7.22      2.99 o 
   1   0   5     2167.22     1666.24     17.33 o 
   2   0   5        3.10       -3.96      2.64 o 
   3   0   5      297.38      202.92     14.56 o 
   4   0   5      862.51      681.53     17.60 o 
   5   0   5      162.03      103.70     12.75 o 
   6   0   5      153.53      117.71     16.23 o 
   7   0   5        0.10      -12.20     11.36 o 
   8   0   5        0.07       -1.56     11.05 o 
   9   0   5        5.12       -3.51     13.41 o 
  10   0   5       52.29       35.17     15.95 o 
  11   0   5       38.47       64.29     19.43 o 
 -13   1   5        1.82       -8.65     14.35 o 
 -12   1   5        0.15       -6.28      9.60 o 
 -11   1   5        0.61       -4.27      9.13 o 
 -10   1   5        9.59       -0.93     10.56 o 
  -9   1   5       68.90       77.53     14.28 o 
  -8   1   5       20.54       17.01      7.03 o 
  -7   1   5       16.21       32.04      6.87 o 
  -6   1   5      422.05      481.31     13.76 o 
  -5   1   5      313.26      322.06     11.30 o 
  -4   1   5      165.56      151.17     12.74 o 
  -3   1   5      339.31      270.18      8.76 o 
  -2   1   5     1111.19     1038.59     34.40 o 
  -1   1   5       10.72       15.86      3.86 o 
   0   1   5      683.15      651.50     10.07 o 
   1   1   5      167.10      175.70      6.82 o 
   2   1   5      109.47      131.62      9.35 o 
   3   1   5      251.04      399.37     15.76 o 
   4   1   5       40.86       24.78      8.79 o 
   5   1   5       50.42       18.28      9.77 o 
   6   1   5      375.40      328.48     21.27 o 
   7   1   5      437.04      391.59     25.16 o 
   8   1   5        0.50      -11.50     12.37 o 
   9   1   5       23.70       31.24     15.05 o 
  10   1   5       88.23      110.06     20.54 o 
  11   1   5       45.87       81.60     21.86 o 
 -13   2   5        0.01        6.78     16.30 o 
 -12   2   5        2.51      -12.06     14.11 o 
 -11   2   5        0.09       -3.30      8.48 o 
 -10   2   5       27.34       16.76      8.87 o 
  -9   2   5        0.07       -6.09      6.52 o 
  -8   2   5       93.84       61.72      8.36 o 
  -7   2   5      762.07      724.77     18.30 o 
  -6   2   5       38.44       87.34      7.76 o 
  -5   2   5       67.19       64.09      6.56 o 
  -4   2   5      725.41      679.61     14.68 o 
  -3   2   5      155.25      102.90      6.70 o 
  -2   2   5      549.78      568.02     13.18 o 
  -1   2   5       62.59       60.72      8.65 o 
   0   2   5      698.20      703.40     15.51 o 
   1   2   5        0.65       -1.48      3.23 o 
   2   2   5       83.82      128.29      8.01 o 
   3   2   5      145.25      250.39     15.85 o 
   4   2   5        4.82       16.37      9.14 o 
   5   2   5      466.10      403.71     22.00 o 
   6   2   5      607.67      696.85     30.86 o 
   7   2   5      106.73      125.73     17.97 o 
   8   2   5       18.38        8.20     14.70 o 
   9   2   5       80.61       94.25     20.68 o 
  10   2   5       38.10       47.82     19.77 o 
 -13   3   5       10.06       18.11     15.40 o 
 -12   3   5        4.94       -7.12     14.35 o 
 -11   3   5        0.21      -18.56     12.37 o 
 -10   3   5       93.78       99.44     13.15 o 
  -9   3   5       13.80       -2.91      7.41 o 
  -8   3   5       58.01       43.61      8.00 o 
  -7   3   5        5.22        2.18      6.40 o 
  -6   3   5      290.74      286.18     11.63 o 
  -5   3   5      115.77      102.32      7.83 o 
  -4   3   5       47.57       71.42     10.63 o 
  -3   3   5     1168.90     1089.55     19.65 o 
  -2   3   5      288.00      264.87     10.71 o 
  -1   3   5      168.00      153.78     12.55 o 
   0   3   5       93.03      120.84      9.73 o 
   1   3   5      220.66      145.16      7.34 o 
   2   3   5      144.38       91.85      6.50 o 
   3   3   5      106.93       94.42     12.96 o 
   4   3   5      361.22      427.76     23.28 o 
   5   3   5      366.08      477.53     26.13 o 
   6   3   5      177.06      211.33     21.02 o 
   7   3   5      229.55      192.28     21.96 o 
   8   3   5       32.92       31.59     15.29 o 
   9   3   5       29.96        0.14     17.06 o 
 -13   4   5        0.50      -16.26     12.68 o 
 -12   4   5       39.16       23.35     14.67 o 
 -11   4   5       21.02       28.22     15.43 o 
 -10   4   5        0.65       21.93     13.66 o 
  -9   4   5        0.12       -3.23      7.25 o 
  -8   4   5      127.05      145.20     10.85 o 
  -7   4   5      733.60      882.89     20.36 o 
  -6   4   5     1200.65     1292.29     23.69 o 
  -5   4   5       20.59       18.24      5.68 o 
  -4   4   5      632.39      767.65     17.25 o 
  -3   4   5       56.22       26.78      8.50 o 
  -2   4   5      135.01       87.69     14.63 o 
  -1   4   5       31.34       10.35      5.09 o 
   0   4   5      186.53       99.85      8.44 o 
   1   4   5       19.84       28.34      5.92 o 
   2   4   5      114.83      127.05     15.26 o 
   3   4   5      132.57      147.11     15.99 o 
   4   4   5       95.83       93.76     16.30 o 
   5   4   5        9.28        6.95     12.13 o 
   6   4   5      352.46      456.09     27.45 o 
   7   4   5       61.07      128.93     20.19 o 
   8   4   5        0.91      -15.26     14.77 o 
   9   4   5       38.53       45.00     18.66 o 
 -13   5   5       17.73       17.83     17.06 o 
 -12   5   5       13.82       20.54     16.02 o 
 -11   5   5       13.66       38.96     15.64 o 
 -10   5   5        2.09        6.01     11.78 o 
  -9   5   5        0.90       -4.87     10.56 o 
  -8   5   5      203.77      191.46     20.07 o 
  -7   5   5      149.87      138.05     13.76 o 
  -6   5   5       13.25       -1.01      6.00 o 
  -5   5   5      917.95      762.27     20.45 o 
  -4   5   5     1940.33     1799.61     35.99 o 
  -3   5   5       27.02        0.33      5.06 o 
  -2   5   5        0.97       32.71      6.28 o 
  -1   5   5      500.54      472.28     22.10 o 
   0   5   5       32.89        2.51      5.38 o 
   2   5   5        3.70       -8.19      5.46 o 
   3   5   5       12.55       -1.56      9.11 o 
   4   5   5       11.80       -8.31     10.08 o 
   5   5   5      102.13      102.80     18.24 o 
   6   5   5      193.48      215.67     24.40 o 
   7   5   5        4.29        6.43     15.88 o 
   8   5   5       34.79       26.17     17.48 o 
 -13   6   5       33.23       57.76     18.94 o 
 -12   6   5        0.05       -4.59     14.67 o 
 -11   6   5       71.26       40.52     17.31 o 
 -10   6   5        3.21        6.64     12.44 o 
  -9   6   5      127.60      114.79     17.93 o 
  -8   6   5       67.84       60.26     13.83 o 
  -7   6   5       63.45       44.91      7.72 o 
  -6   6   5      343.72      279.13     13.05 o 
  -5   6   5       42.44       59.30      7.84 o 
  -4   6   5        0.02       -3.67      5.17 o 
  -3   6   5      216.83      167.10     10.96 o 
  -2   6   5       88.06       82.06      8.65 o 
  -1   6   5       58.83       14.78     13.81 o 
   0   6   5       65.98       22.97     10.46 o 
   1   6   5        1.87        1.67      8.27 o 
   2   6   5        0.21        0.85      7.01 o 
   3   6   5       42.61       20.61     11.99 o 
   4   6   5        0.19        2.81     13.17 o 
   5   6   5       54.57       59.29     17.27 o 
   6   6   5       41.58       30.79     17.45 o 
   7   6   5       17.25       -9.35     16.82 o 
 -13   7   5        2.12      -21.22     14.14 o 
 -12   7   5        0.73       -5.04     13.87 o 
 -11   7   5       27.84       20.16     14.21 o 
 -10   7   5       47.06       59.53     15.71 o 
  -9   7   5       23.40       39.37     14.25 o 
  -8   7   5       90.38      126.67     18.63 o 
  -7   7   5       72.02       76.70     15.74 o 
  -6   7   5       17.56       -7.74      5.65 o 
  -5   7   5        5.50       -4.89      5.43 o 
  -4   7   5      163.49      167.35     11.10 o 
  -3   7   5       35.67       26.22      7.33 o 
  -2   7   5       61.50       39.34      8.40 o 
  -1   7   5       65.59        9.42     10.88 o 
   0   7   5      128.65       64.05     15.71 o 
   1   7   5       68.78      101.59     12.18 o 
   2   7   5      166.92      126.57     12.80 o 
   3   7   5       35.65       61.20     15.92 o 
   4   7   5        5.70        9.17     13.73 o 
   5   7   5       14.38       33.74     16.51 o 
   6   7   5       29.78       18.63     16.40 o 
 -13   8   5        1.12       -1.46     17.45 o 
 -12   8   5       15.50        8.17     17.45 o 
 -11   8   5       15.34       29.26     15.92 o 
 -10   8   5        8.81        1.91     12.68 o 
  -9   8   5       37.15       34.61     14.80 o 
  -8   8   5        9.87       20.23     14.32 o 
  -7   8   5       30.60       27.25     14.63 o 
  -6   8   5       35.29        8.79     11.16 o 
  -5   8   5       43.21       16.45      9.28 o 
  -4   8   5        1.94       -9.94      6.67 o 
  -3   8   5      152.67      166.27     12.63 o 
  -2   8   5       15.62       23.25     12.37 o 
  -1   8   5       26.27       -0.21     11.29 o 
   0   8   5        5.84       -1.18     11.09 o 
   1   8   5       10.55        0.14      9.99 o 
   2   8   5        6.10      -11.38      7.68 o 
   3   8   5        5.32       14.35     15.29 o 
   4   8   5       53.18       71.28     19.50 o 
   5   8   5       30.21       40.94     18.77 o 
 -12   9   5        1.41       -1.81     14.77 o 
 -11   9   5        0.82       -9.73     14.87 o 
 -10   9   5        1.28        0.87     13.41 o 
  -9   9   5       12.46        5.07     12.48 o 
  -8   9   5      154.07      127.47     19.46 o 
  -7   9   5       39.79       51.88     14.73 o 
  -6   9   5        1.38       -7.12     11.85 o 
  -5   9   5        0.56        7.05     12.68 o 
  -4   9   5      289.79      261.79     22.94 o 
  -3   9   5       37.69       29.75     13.69 o 
  -2   9   5       47.44       42.50     15.78 o 
  -1   9   5       17.24       22.83     13.59 o 
   0   9   5        5.81      -17.86     13.73 o 
   1   9   5        6.60       -5.69      8.26 o 
   2   9   5        1.05       -6.23      8.22 o 
   3   9   5       25.16       41.95     18.49 o 
   4   9   5       15.40        3.72     15.64 o 
 -12  10   5        0.57      -18.31     16.02 o 
 -11  10   5        2.41        0.59     14.35 o 
 -10  10   5        8.57       -0.90     15.64 o 
  -9  10   5       26.93       19.39     14.77 o 
  -8  10   5       30.70       28.08     16.19 o 
  -7  10   5        1.05        6.26     13.83 o 
  -6  10   5        0.28      -14.46     12.23 o 
  -5  10   5       23.16       43.44     15.01 o 
  -4  10   5        1.01       -2.64     12.72 o 
  -3  10   5      131.68      193.36     22.66 o 
  -2  10   5      187.98      198.02     23.14 o 
  -1  10   5       84.86       67.28     17.76 o 
   0  10   5        0.57      -17.83     11.89 o 
   1  10   5        0.02        3.53      9.32 o 
   2  10   5        7.85        8.81     12.79 o 
 -11  11   5        0.01        9.42     17.79 o 
 -10  11   5        1.02      -13.69     12.68 o 
  -9  11   5        0.84       -9.70     14.98 o 
  -8  11   5       16.34       32.01     14.80 o 
  -7  11   5        2.55      -11.99     14.01 o 
  -6  11   5       17.77        2.15     15.50 o 
  -5  11   5       16.73       -1.88     13.17 o 
  -4  11   5       11.19       -1.04     12.68 o 
  -3  11   5        6.54       -4.55     13.17 o 
  -2  11   5        3.28      -11.40     12.27 o 
  -1  11   5        0.25      -14.49     15.71 o 
   0  11   5       11.19        5.74      9.02 o 
  -9  12   5       29.45       57.65     17.93 o 
  -8  12   5       23.03       26.97     16.30 o 
  -7  12   5        4.29      -12.34     15.67 o 
  -6  12   5        0.69      -19.98     13.62 o 
  -5  12   5       28.00       32.49     16.82 o 
  -4  12   5       22.74        3.51     17.27 o 
  -3  12   5        0.28        3.86     15.50 o 
  -2  12   5       37.86       27.07     19.11 o 
   1 -14   6      104.76       89.49     20.92 o 
   2 -14   6       63.92       37.98     16.61 o 
   3 -14   6        2.32      -10.46     14.01 o 
   4 -14   6       19.28       38.54     19.01 o 
   5 -14   6       84.89       83.06     20.92 o 
   6 -14   6      108.51      100.99     22.94 o 
   7 -14   6      180.47      170.98     26.76 o 
   8 -14   6      113.03      103.60     22.14 o 
   0 -13   6       76.19      101.51     19.39 o 
   1 -13   6       53.69       72.42     18.52 o 
   2 -13   6        2.17        6.36     15.40 o 
   3 -13   6       29.15       21.06     15.19 o 
   4 -13   6      168.73      189.29     23.67 o 
   5 -13   6      203.26      198.02     26.69 o 
   6 -13   6      226.02      225.58     27.42 o 
   7 -13   6      203.10      204.65     27.45 o 
   8 -13   6       96.96      116.90     19.30 o 
   9 -13   6      110.76      106.87     15.61 o 
  10 -13   6       33.74       12.42     11.83 o 
  -3 -12   6      275.26      384.88     31.62 o 
  -2 -12   6      375.10      415.46     31.45 o 
  -1 -12   6      108.39      147.04     21.86 o 
   1 -12   6        0.78        3.86     12.61 o 
   2 -12   6        5.67      -11.54     13.83 o 
   3 -12   6       97.22      137.90     22.07 o 
   4 -12   6      110.28      175.08     23.21 o 
   5 -12   6       94.01      129.59     20.96 o 
   6 -12   6      193.25      200.96     15.50 o 
   7 -12   6       92.15      101.94     13.12 o 
   8 -12   6      134.10      125.53     14.12 o 
   9 -12   6       34.43       39.07     12.18 o 
  10 -12   6       25.27        1.91     11.67 o 
  11 -12   6       68.46       69.61     22.80 o 
  -5 -11   6      130.94      157.22     24.50 o 
  -4 -11   6      306.57      377.51     29.50 o 
  -3 -11   6      319.88      366.11     30.13 o 
  -2 -11   6      118.67       77.29     20.23 o 
  -1 -11   6        6.27      -18.45     12.30 o 
   0 -11   6       20.63       14.98     14.39 o 
   1 -11   6      150.65      159.06     21.41 o 
   2 -11   6      334.25      330.87     25.99 o 
   3 -11   6      210.42      171.29     20.99 o 
   4 -11   6      132.71      127.99     19.18 o 
   5 -11   6      214.04      207.69     14.37 o 
   6 -11   6      184.35      183.65     14.40 o 
   7 -11   6      138.67      160.41     14.65 o 
   8 -11   6      235.23      217.66     16.73 o 
   9 -11   6       14.30       -2.56      9.86 o 
  10 -11   6      138.58      121.63     16.03 o 
  11 -11   6       95.87       72.33     13.92 o 
  -6 -10   6      102.48       48.31     19.25 o 
  -5 -10   6      237.18      264.60     26.38 o 
  -4 -10   6      298.71      287.64     25.96 o 
  -3 -10   6        8.20      -19.95     14.42 o 
  -2 -10   6       10.82       -9.97     14.14 o 
  -1 -10   6       69.73       65.79     16.79 o 
   0 -10   6      729.12      817.40     32.60 o 
   1 -10   6     2046.16     2403.46     99.81 o 
   2 -10   6     1806.48     1698.36     50.18 o 
   3 -10   6      332.82      393.62     32.74 o 
   4 -10   6       13.33       13.50      7.96 o 
   5 -10   6       94.29       87.69     10.69 o 
   6 -10   6      133.75      141.45     12.68 o 
   7 -10   6      536.76      423.88     22.47 o 
   8 -10   6      220.25      211.24     15.46 o 
   9 -10   6      512.58      551.34     30.29 o 
  10 -10   6      241.19      225.97     16.99 o 
  11 -10   6      200.38      236.16     19.07 o 
  12 -10   6      147.54      186.40     20.47 o 
  -7  -9   6       61.66       46.81     20.50 o 
  -6  -9   6      155.09      171.67     23.77 o 
  -5  -9   6      181.97      225.47     23.81 o 
  -4  -9   6       13.29        3.27     12.93 o 
  -3  -9   6      249.67      210.46     21.79 o 
  -2  -9   6      148.51      168.93     19.84 o 
  -1  -9   6     1441.45     1660.17     45.91 o 
   0  -9   6     2602.35     2754.93     58.45 o 
   1  -9   6     1380.30     1619.51     40.17 o 
   2  -9   6      613.63      615.59     15.70 o 
   3  -9   6      415.21      327.61     13.79 o 
   4  -9   6       35.63       49.81      8.47 o 
   5  -9   6       91.94       80.75      9.96 o 
   6  -9   6      180.48      191.54     14.96 o 
   7  -9   6      146.09      147.13     15.08 o 
   8  -9   6      404.51      412.21     18.82 o 
   9  -9   6      587.33      621.15     23.23 o 
  10  -9   6      425.58      411.94     29.99 o 
  11  -9   6      300.08      270.15     23.42 o 
  12  -9   6       92.37       70.51     20.16 o 
  -8  -8   6       32.41       10.63     16.37 o 
  -7  -8   6      119.99       97.72     22.03 o 
  -6  -8   6      166.01      150.09     21.79 o 
  -5  -8   6       30.79       35.76     14.56 o 
  -4  -8   6       44.82       42.92     15.26 o 
  -3  -8   6      548.56      571.32     28.91 o 
  -2  -8   6     1214.49     1155.40     37.22 o 
  -1  -8   6     2575.96     2978.25     61.55 o 
   0  -8   6     1439.78     1430.39     37.88 o 
   1  -8   6       57.72       44.57      8.29 o 
   2  -8   6       54.47       13.06      4.74 o 
   3  -8   6      110.54      102.25     13.21 o 
   4  -8   6      884.19      935.42     29.04 o 
   5  -8   6      353.77      337.72     29.59 o 
   6  -8   6      685.30      577.68     18.72 o 
   7  -8   6      175.14      172.95     16.39 o 
   8  -8   6      314.72      320.32     23.94 o 
   9  -8   6      360.88      437.87     20.26 o 
  10  -8   6      208.55      255.36     17.42 o 
  11  -8   6      174.14      202.04     17.69 o 
  12  -8   6       52.30       24.15     15.99 o 
  -9  -7   6       19.35      -11.33     17.38 o 
  -8  -7   6       87.52       76.14     20.64 o 
  -7  -7   6      236.75      203.30     23.67 o 
  -6  -7   6      100.07       99.70     18.56 o 
  -5  -7   6       10.91      -16.21     10.81 o 
  -4  -7   6     1067.73     1029.42     37.39 o 
  -3  -7   6      576.96      682.43     29.96 o 
  -2  -7   6     3102.01     3213.62     64.50 o 
  -1  -7   6      997.97     1108.14     33.15 o 
   0  -7   6       13.17       -1.28      3.52 o 
   1  -7   6        1.97       -0.12      3.91 o 
   2  -7   6        2.67       -1.07      3.73 o 
   3  -7   6     1696.49     1611.50     26.87 o 
   4  -7   6     1827.91     1832.23     33.80 o 
   5  -7   6      209.52      191.01     11.93 o 
   6  -7   6      232.42      253.62     13.52 o 
   7  -7   6       71.64       60.29      9.44 o 
   8  -7   6       10.93       -4.94      7.68 o 
   9  -7   6      115.22       51.04     24.88 o 
  10  -7   6      172.92      172.04     15.64 o 
  11  -7   6       41.91       24.50     15.43 o 
  12  -7   6      128.69      143.98     22.66 o 
  -9  -6   6      148.98      152.46     23.35 o 
  -8  -6   6      304.73      372.99     29.92 o 
  -7  -6   6      247.22      324.13     26.03 o 
  -6  -6   6       69.76       40.14     14.56 o 
  -5  -6   6      581.33      700.29     31.59 o 
  -4  -6   6      342.97      375.84     23.21 o 
  -3  -6   6     1606.37     1581.29     42.50 o 
  -2  -6   6      467.51      442.64     21.48 o 
  -1  -6   6       94.47      128.47      4.41 o 
   0  -6   6       15.01       52.04      6.86 o 
   1  -6   6        3.22        7.87      3.51 o 
   2  -6   6     3857.97     3800.01     35.49 o 
   3  -6   6     4609.24     4761.70     42.77 o 
   4  -6   6     2541.51     2399.54     26.29 o 
   5  -6   6      755.41      681.27     13.04 o 
   6  -6   6        9.14       12.32      7.01 o 
   7  -6   6       29.84       43.35      8.94 o 
   8  -6   6        5.70        3.99      8.70 o 
   9  -6   6       43.34       51.21     10.61 o 
  10  -6   6      224.58      245.38     21.93 o 
  11  -6   6      191.55      250.70     26.27 o 
  12  -6   6      129.64      193.12     25.61 o 
 -10  -5   6       95.55       98.52     20.89 o 
  -9  -5   6      311.41      298.66     26.65 o 
  -8  -5   6      558.43      540.25     31.76 o 
  -7  -5   6       14.33      -18.66     12.44 o 
  -6  -5   6      424.78      332.19     24.26 o 
  -5  -5   6      484.57      313.12     22.28 o 
  -4  -5   6      212.61      262.10     19.81 o 
  -3  -5   6     1057.56     1002.65     34.00 o 
  -2  -5   6       77.47       49.83      4.21 o 
  -1  -5   6      216.10      252.30     15.99 o 
   0  -5   6     1287.37     1336.67     17.41 o 
   1  -5   6     6820.50     6773.78     54.86 o 
   2  -5   6     6364.88     6890.80     56.09 o 
   3  -5   6     1340.01     1486.00     23.75 o 
   4  -5   6      227.26      232.99      8.86 o 
   5  -5   6      425.52      400.69     10.37 o 
   6  -5   6      256.78      195.94      8.57 o 
   7  -5   6      362.41      277.83     34.30 o 
   8  -5   6      460.85      376.64     17.39 o 
   9  -5   6      209.66      196.63     20.30 o 
  10  -5   6      153.31      199.51     22.94 o 
  11  -5   6      181.57      202.01     24.60 o 
  12  -5   6      135.34      125.70     21.79 o 
 -11  -4   6       57.90       46.29     18.45 o 
 -10  -4   6      241.55      261.13     27.66 o 
  -9  -4   6      489.85      528.02     31.94 o 
  -8  -4   6      264.00      234.78     24.95 o 
  -7  -4   6      434.83      438.50     27.35 o 
  -6  -4   6      394.00      534.59     29.12 o 
  -5  -4   6      303.60      371.92     15.36 o 
  -4  -4   6      612.58      625.71     18.35 o 
  -3  -4   6      757.77      749.52     18.56 o 
  -2  -4   6     4147.46     3833.42     65.82 o 
  -1  -4   6     4251.26     4621.98     72.98 o 
   0  -4   6     2519.66     2703.71     47.54 o 
   1  -4   6     6145.54     6706.26     75.96 o 
   2  -4   6      678.04      720.83     11.86 o 
   3  -4   6      162.94      196.24      7.48 o 
   4  -4   6       17.27       39.78      5.67 o 
   5  -4   6      250.14      326.64      9.95 o 
   6  -4   6      266.50      318.28     14.00 o 
   7  -4   6      786.37      822.63     23.65 o 
   8  -4   6      474.45      486.32     25.23 o 
   9  -4   6      766.87      685.21     31.10 o 
  10  -4   6       73.79       60.78     17.20 o 
  11  -4   6       74.77       63.42     17.55 o 
  12  -4   6       60.91       41.77     18.73 o 
 -11  -3   6      187.69      182.20     24.57 o 
 -10  -3   6      119.84      130.53     20.68 o 
  -9  -3   6      151.45      117.95     20.23 o 
  -8  -3   6      245.93      347.69     25.72 o 
  -7  -3   6     1453.83     1369.23     43.06 o 
  -6  -3   6     1140.37     1017.23     21.13 o 
  -5  -3   6      738.70      922.95     18.46 o 
  -4  -3   6       51.46       59.88     11.64 o 
  -3  -3   6     1385.49     1535.75     27.65 o 
  -2  -3   6     1654.43     1838.07     39.24 o 
  -1  -3   6     3820.73     3197.15     54.35 o 
   0  -3   6     3834.58     3589.76     36.89 o 
   1  -3   6      390.48      341.26      7.73 o 
   2  -3   6       11.59        1.88      2.89 o 
   3  -3   6      191.02      164.99      7.08 o 
   4  -3   6     2764.32     2600.77     32.46 o 
   5  -3   6      621.05      479.10     11.82 o 
   6  -3   6     1366.08     1386.61     27.06 o 
   7  -3   6      787.58      712.90     28.46 o 
   8  -3   6     1191.63     1192.51     38.78 o 
   9  -3   6      292.18      273.57     23.04 o 
  10  -3   6      163.53      134.80     20.89 o 
  11  -3   6       11.41      -10.36     12.96 o 
  12  -3   6       40.83       25.65     16.89 o 
 -12  -2   6      118.93      151.90     23.70 o 
 -11  -2   6       75.47       69.36     18.18 o 
 -10  -2   6       54.92       15.60     15.99 o 
  -9  -2   6       23.97       -0.83     12.44 o 
  -8  -2   6      585.47      567.78     18.34 o 
  -7  -2   6      783.04      941.89     21.70 o 
  -6  -2   6     1378.24     1407.57     25.05 o 
  -5  -2   6      498.38      490.61     15.59 o 
  -4  -2   6     2715.23     2874.22     33.77 o 
  -3  -2   6     4539.53     4702.12     47.61 o 
  -2  -2   6     5407.13     5450.90     53.57 o 
  -1  -2   6     1058.56     1073.92     21.37 o 
   0  -2   6      719.62      753.05     12.43 o 
   1  -2   6        3.85        0.36      2.54 o 
   2  -2   6      782.51      691.92     11.70 o 
   3  -2   6     3632.34     3860.06     36.15 o 
   4  -2   6     3524.51     3659.14     36.12 o 
   5  -2   6      881.88     1031.99     17.40 o 
   6  -2   6      226.42      293.62     18.49 o 
   7  -2   6      470.64      468.56     23.98 o 
   8  -2   6      271.15      209.45     20.30 o 
   9  -2   6       97.94       72.60     16.06 o 
  10  -2   6       48.45       14.01     16.61 o 
  11  -2   6       38.21       32.28     16.68 o 
 -12  -1   6       38.87       54.46     19.50 o 
 -11  -1   6       19.18       -4.59     12.89 o 
 -10  -1   6       18.01       -8.83     12.09 o 
  -9  -1   6      180.96      200.53     29.90 o 
  -8  -1   6      841.65      841.10     21.76 o 
  -7  -1   6      689.51      612.13     29.12 o 
  -6  -1   6      448.10      414.38     16.14 o 
  -5  -1   6     1325.33     1331.44     29.16 o 
  -4  -1   6     2620.50     3032.97     44.01 o 
  -3  -1   6     1906.52     2129.90     26.06 o 
  -2  -1   6     2309.27     2476.20     28.39 o 
  -1  -1   6      414.39      363.18      8.97 o 
   0  -1   6     1881.55     1780.94     15.88 o 
   1  -1   6      662.03      684.44     11.17 o 
   2  -1   6     4190.37     4208.26     37.90 o 
   3  -1   6     4812.04     4363.73     40.33 o 
   4  -1   6      654.30      455.79     11.40 o 
   5  -1   6      230.49      161.39     14.07 o 
   6  -1   6      281.05      327.33     19.98 o 
   7  -1   6      383.15      424.39     24.67 o 
   8  -1   6      196.33      231.52     19.88 o 
   9  -1   6       71.03      146.03     20.02 o 
  10  -1   6       99.35      164.13     22.48 o 
  11  -1   6      102.13      123.33     23.32 o 
 -13   0   6        8.39      -21.89     14.60 o 
 -12   0   6       22.59        2.05     15.78 o 
 -11   0   6       63.95       57.82     19.48 o 
 -10   0   6      245.77      241.20     20.56 o 
  -9   0   6      521.64      600.48     27.32 o 
  -8   0   6      598.41      608.81     19.41 o 
  -7   0   6      194.65      174.25     10.65 o 
  -6   0   6       18.77       -0.35      6.17 o 
  -5   0   6     3778.46     3679.11     42.80 o 
  -4   0   6      929.88      841.27     15.93 o 
  -3   0   6      743.42      621.24     12.73 o 
  -2   0   6       84.10       24.62      5.39 o 
  -1   0   6       95.87       79.00      5.68 o 
   0   0   6      134.68      147.64      5.08 o 
   1   0   6     7233.46     6795.55     54.94 o 
   2   0   6     1454.38     1691.87     23.82 o 
   3   0   6     1020.22     1105.86     22.71 o 
   4   0   6        2.07       14.93      5.49 o 
   5   0   6       63.25      105.44     14.14 o 
   6   0   6      344.13      365.07     21.86 o 
   7   0   6      429.96      444.55     24.85 o 
   8   0   6      108.53       93.10     16.65 o 
   9   0   6      114.03      126.71     20.02 o 
  10   0   6      170.13      179.49     24.85 o 
  11   0   6       71.67       70.27     19.46 o 
 -12   1   6       79.85       72.15     12.70 o 
 -11   1   6      315.11      305.75     28.77 o 
 -10   1   6      459.03      428.17     32.04 o 
  -9   1   6      463.02      477.10     17.69 o 
  -8   1   6      235.56      249.67     12.77 o 
  -7   1   6       15.29       13.86      6.50 o 
  -6   1   6      386.22      346.54     12.45 o 
  -5   1   6     2187.53     1944.77     34.86 o 
  -4   1   6     1328.81     1461.46     22.95 o 
  -3   1   6       37.78       15.54      4.36 o 
  -2   1   6     1931.49     1808.45     25.27 o 
  -1   1   6      666.07      676.73     10.44 o 
   0   1   6     1073.38     1617.94     21.96 o 
   1   1   6     4444.95     5200.79     45.09 o 
   2   1   6     2966.72     2874.01     38.15 o 
   3   1   6       53.71       46.60      6.72 o 
   4   1   6      163.31       81.42     12.02 o 
   5   1   6      294.56      183.94     16.82 o 
   6   1   6      329.75      452.19     24.85 o 
   7   1   6      276.14      245.97     21.93 o 
   8   1   6       74.25       64.22     17.45 o 
   9   1   6      275.34      265.16     24.19 o 
  10   1   6       69.72       96.68     20.26 o 
 -13   2   6       41.15       35.17     17.69 o 
 -12   2   6      262.86      260.26     24.26 o 
 -11   2   6      558.98      595.65     21.55 o 
 -10   2   6      372.21      363.55     16.35 o 
  -9   2   6      323.14      354.42     15.79 o 
  -8   2   6      363.74      411.44     18.44 o 
  -7   2   6      739.86      828.72     44.60 o 
  -6   2   6     2136.54     2110.93     46.08 o 
  -5   2   6      884.98      815.40     17.34 o 
  -4   2   6      369.37      392.39     12.34 o 
  -3   2   6     1137.16     1054.86     19.32 o 
  -2   2   6     1241.82     1075.66     19.66 o 
  -1   2   6     8682.69     7511.89     75.62 o 
   0   2   6     1059.33     1057.09     20.89 o 
   1   2   6      410.63      722.08     13.80 o 
   2   2   6      178.72      111.62      7.07 o 
   3   2   6       54.28       22.18      6.29 o 
   4   2   6      726.32      604.55     26.10 o 
   5   2   6     1314.90     1183.41     38.09 o 
   6   2   6      449.76      394.40     24.60 o 
   7   2   6       79.75       97.72     18.52 o 
   8   2   6      312.75      268.60     23.91 o 
   9   2   6       78.67       81.25     19.91 o 
  10   2   6       87.61       90.91     22.94 o 
 -13   3   6       92.26      128.76     22.07 o 
 -12   3   6      202.75      232.11     23.87 o 
 -11   3   6      258.42      268.63     23.14 o 
 -10   3   6      172.47      184.67     17.06 o 
  -9   3   6      109.06       78.47     12.60 o 
  -8   3   6      357.10      365.06     14.84 o 
  -7   3   6     2437.87     2418.40     35.70 o 
  -6   3   6     2036.92     2112.29     31.85 o 
  -5   3   6      942.19      889.06     25.99 o 
  -4   3   6     1809.92     2007.60     29.67 o 
  -3   3   6     1080.61     1122.04     22.24 o 
  -2   3   6     6596.28     6616.23     69.35 o 
  -1   3   6     2406.08     2779.42     37.40 o 
   0   3   6     1836.06     1729.52     28.26 o 
   1   3   6      246.00      333.90     10.11 o 
   2   3   6      156.04      165.54      8.53 o 
   3   3   6      757.22      903.38     31.73 o 
   4   3   6     1610.30     2195.94     54.32 o 
   5   3   6      559.94      666.44     30.30 o 
   6   3   6      291.53      294.31     24.26 o 
   7   3   6       93.15       93.93     18.49 o 
   8   3   6      156.09      145.30     22.83 o 
   9   3   6       76.19       82.33     20.19 o 
 -13   4   6       71.15       63.94     19.25 o 
 -12   4   6       92.97       77.74     18.94 o 
 -11   4   6        8.91      -13.90     13.07 o 
 -10   4   6      111.45      140.61     19.01 o 
  -9   4   6       55.17       52.35      9.10 o 
  -8   4   6     1000.37     1065.14     43.13 o 
  -7   4   6     2732.54     2879.69     40.48 o 
  -6   4   6     1652.05     1616.14     41.98 o 
  -5   4   6     1885.09     1797.24     29.05 o 
  -4   4   6     1134.53     1020.83     28.10 o 
  -3   4   6      536.22      596.85     15.89 o 
  -2   4   6      874.33      734.98     24.43 o 
  -1   4   6      262.81      227.11     11.03 o 
   0   4   6      241.69      291.66     13.43 o 
   1   4   6      539.92      437.87     22.32 o 
   2   4   6      661.33      542.69     17.18 o 
   3   4   6     1712.57     1516.75     44.52 o 
   4   4   6      601.28      545.02     28.29 o 
   5   4   6      299.38      309.61     24.53 o 
   6   4   6      103.92      125.11     20.61 o 
   7   4   6      161.23      216.54     26.03 o 
   8   4   6       69.06       70.86     19.60 o 
 -13   5   6       44.74       36.70     18.35 o 
 -12   5   6        6.98        7.16     14.35 o 
 -11   5   6       58.33       50.22     15.81 o 
 -10   5   6       56.65       74.02     15.78 o 
  -9   5   6      387.75      392.52     24.50 o 
  -8   5   6      740.22      770.78     20.33 o 
  -7   5   6      889.52      843.27     21.11 o 
  -6   5   6      954.87     1026.95     22.58 o 
  -5   5   6      551.73      530.52     16.16 o 
  -4   5   6      435.33      348.40     13.47 o 
  -3   5   6      609.55      497.03     23.16 o 
  -2   5   6      114.74       75.19      8.44 o 
  -1   5   6       88.82       74.84      8.66 o 
   0   5   6      261.08      212.12     14.56 o 
   1   5   6       51.55       41.08      8.16 o 
   2   5   6      900.69      962.56     24.03 o 
   3   5   6      248.01      265.78     22.55 o 
   4   5   6      161.79      228.81     23.46 o 
   5   5   6      174.86      210.49     22.90 o 
   6   5   6       50.97       70.48     19.63 o 
   7   5   6      129.81      129.42     22.90 o 
 -13   6   6       36.05       51.19     19.29 o 
 -12   6   6       19.05       30.10     17.55 o 
 -11   6   6       57.94       74.65     17.13 o 
 -10   6   6      119.22      123.58     18.56 o 
  -9   6   6      221.89      253.24     21.93 o 
  -8   6   6      233.90      200.03     18.28 o 
  -7   6   6      249.05      217.94     15.55 o 
  -6   6   6      513.99      473.99     16.40 o 
  -5   6   6      365.96      303.76     13.38 o 
  -4   6   6      395.70      362.94     17.36 o 
  -3   6   6      334.32      266.43     16.51 o 
  -2   6   6      224.15      231.78     19.90 o 
  -1   6   6     1454.78     1261.10     26.86 o 
   0   6   6      674.98      589.12     27.70 o 
   1   6   6     1344.96     1209.72     27.14 o 
   2   6   6      122.76      154.66     12.94 o 
   3   6   6       22.45        1.49     11.22 o 
   4   6   6       51.89       69.71     17.06 o 
   5   6   6       38.75       21.06     16.65 o 
   6   6   6      159.86      170.25     25.58 o 
 -13   7   6       65.37       96.12     20.82 o 
 -12   7   6      114.10      108.53     20.96 o 
 -11   7   6      180.34      289.59     25.75 o 
 -10   7   6      113.52      117.36     20.26 o 
  -9   7   6      121.89       99.60     18.70 o 
  -8   7   6      255.58      222.41     19.77 o 
  -7   7   6      433.28      469.36     25.20 o 
  -6   7   6      554.79      622.45     22.75 o 
  -5   7   6      546.47      595.07     18.40 o 
  -4   7   6      875.10      801.82     21.35 o 
  -3   7   6      392.32      466.43     32.39 o 
  -2   7   6     2185.89     2147.60     37.34 o 
  -1   7   6      492.74      495.29     27.35 o 
   0   7   6      341.07      265.68     21.51 o 
   1   7   6       16.37        4.59      7.71 o 
   2   7   6       15.72       21.98     11.87 o 
   3   7   6       16.86       17.52     13.76 o 
   4   7   6      122.13       98.31     19.88 o 
   5   7   6      181.45      179.39     25.54 o 
 -12   8   6      232.10      265.30     27.32 o 
 -11   8   6      118.69      138.31     21.58 o 
 -10   8   6       33.02       35.00     16.75 o 
  -9   8   6        1.06        9.97     12.55 o 
  -8   8   6       81.78       63.56     16.58 o 
  -7   8   6      431.06      419.77     26.27 o 
  -6   8   6      565.45      525.10     27.56 o 
  -5   8   6      832.73      801.95     22.05 o 
  -4   8   6      504.51      550.15     19.33 o 
  -3   8   6     1260.56     1235.44     28.40 o 
  -2   8   6      503.99      571.98     30.13 o 
  -1   8   6      650.17      558.50     29.43 o 
   0   8   6       39.45       28.64     15.85 o 
   1   8   6        1.59       -1.07      7.73 o 
   2   8   6       40.66       49.39     10.87 o 
   3   8   6      218.15      295.53     27.00 o 
   4   8   6      243.72      297.06     27.84 o 
 -12   9   6       61.41       35.17     19.36 o 
 -11   9   6       21.12       18.42     17.34 o 
 -10   9   6       50.81       47.99     16.37 o 
  -9   9   6       55.47       45.07     17.41 o 
  -8   9   6      191.25      207.40     21.13 o 
  -7   9   6      369.41      398.54     26.10 o 
  -6   9   6      289.37      321.66     23.94 o 
  -5   9   6      214.21      245.77     21.62 o 
  -4   9   6      518.10      546.99     53.80 o 
  -3   9   6      272.97      270.58     22.90 o 
  -2   9   6      376.61      318.71     24.53 o 
  -1   9   6       54.99       58.17     16.58 o 
   0   9   6       32.87        7.75     14.21 o 
   1   9   6       60.94       45.68     11.45 o 
   2   9   6      224.09      214.73     17.67 o 
   3   9   6      226.77      232.63     27.80 o 
 -11  10   6       16.19       -6.53     16.89 o 
 -10  10   6       83.85      147.49     22.31 o 
  -9  10   6      218.39      253.52     23.98 o 
  -8  10   6      296.43      287.85     24.64 o 
  -7  10   6      327.41      301.72     24.53 o 
  -6  10   6      182.06       98.42     19.15 o 
  -5  10   6      279.60      261.44     23.28 o 
  -4  10   6      115.87      107.14     19.11 o 
  -3  10   6      152.91      161.63     23.14 o 
  -2  10   6       51.13       25.96     16.61 o 
  -1  10   6      121.48       97.31     20.19 o 
   0  10   6      160.63      186.96     30.34 o 
   1  10   6      274.82      275.46     19.65 o 
 -10  11   6       99.43      131.19     21.93 o 
  -9  11   6      192.77      235.55     26.45 o 
  -8  11   6       86.66       83.75     19.57 o 
  -7  11   6       30.04        9.31     16.40 o 
  -6  11   6      113.28      112.60     22.10 o 
  -5  11   6       61.83       74.27     20.23 o 
  -4  11   6      130.68      110.75     20.82 o 
  -3  11   6      113.61      124.06     21.51 o 
  -2  11   6      100.67      115.38     21.89 o 
  -1  11   6      159.56      188.53     25.82 o 
  -8  12   6       14.61        4.41     15.12 o 
  -7  12   6       35.94       50.43     17.65 o 
  -6  12   6       73.03       74.68     20.05 o 
  -5  12   6      110.44      107.59     21.41 o 
  -4  12   6      119.01       81.11     20.40 o 
   1 -14   7        0.20        4.93     16.16 o 
   2 -14   7        3.55        0.28     14.42 o 
   3 -14   7        1.62       -4.20     14.67 o 
   4 -14   7       38.11       61.82     19.11 o 
   5 -14   7       24.37       -3.13     18.31 o 
   6 -14   7       24.73        1.84     16.89 o 
   7 -14   7        4.07      -21.20     17.90 o 
   8 -14   7        4.27      -25.33     16.89 o 
   0 -13   7        2.81        9.80     16.30 o 
   1 -13   7        6.86       26.62     15.29 o 
   2 -13   7      156.11      164.48     22.97 o 
   3 -13   7        5.01      -13.83     13.34 o 
   4 -13   7       13.40      -13.87     15.46 o 
   5 -13   7       52.60      -11.26     17.48 o 
   6 -13   7        9.80       -7.92     15.05 o 
   7 -13   7       11.66        8.62     17.34 o 
   8 -13   7        7.54       -1.53     18.21 o 
   9 -13   7        4.05      -17.31     16.72 o 
  -3 -12   7       15.03       -0.63     17.65 o 
  -2 -12   7        0.03       -4.24     16.92 o 
   1 -12   7      113.88      131.99     21.65 o 
   2 -12   7       13.95       34.44     15.78 o 
   3 -12   7      147.50      168.30     23.53 o 
   4 -12   7      143.55      156.04     22.83 o 
   5 -12   7       26.14       33.57     15.92 o 
   6 -12   7       12.33      -12.51     13.41 o 
   7 -12   7       16.25       -9.73     15.36 o 
   8 -12   7       22.12       29.58     11.29 o 
   9 -12   7       10.13        1.37     10.89 o 
  10 -12   7        8.56        5.13     16.84 o 
  -5 -11   7       21.09       12.82     17.69 o 
  -4 -11   7       27.00       12.58     18.21 o 
  -3 -11   7       12.13       33.95     18.45 o 
  -2 -11   7        0.08      -23.25     15.50 o 
  -1 -11   7      182.50      204.55     23.25 o 
   0 -11   7       86.41       95.71     18.04 o 
   1 -11   7        2.05        8.24     12.16 o 
   2 -11   7        2.48      -10.32     11.12 o 
   3 -11   7        0.36       -9.31     12.72 o 
   4 -11   7        5.92       -2.99     12.44 o 
   5 -11   7       32.73       22.66     16.19 o 
   6 -11   7       58.53       61.56     11.08 o 
   7 -11   7        0.01       -5.98      8.98 o 
   8 -11   7        3.30       -6.57      9.76 o 
   9 -11   7        4.34      -13.36      9.03 o 
  10 -11   7        1.16       -8.03      9.97 o 
  11 -11   7       23.39        2.45     11.43 o 
  -6 -10   7       32.21       19.50     17.86 o 
  -5 -10   7       11.79        4.27     15.99 o 
  -4 -10   7       19.49       -6.92     16.68 o 
  -3 -10   7        5.73       -9.31     15.12 o 
  -2 -10   7      174.09      171.61     22.62 o 
  -1 -10   7       12.17       -8.83     13.00 o 
   0 -10   7        0.06      -16.47     10.98 o 
   1 -10   7       57.86       65.46     11.36 o 
   2 -10   7       22.64       22.90     12.89 o 
   3 -10   7      157.90      150.55     19.39 o 
   4 -10   7      355.91      346.20     25.61 o 
   5 -10   7      223.62      177.46     12.67 o 
   6 -10   7       28.04       27.36      9.09 o 
   7 -10   7       11.64       -9.65      8.38 o 
   8 -10   7      152.53      161.18     15.18 o 
   9 -10   7       37.87        5.95     12.74 o 
  10 -10   7       37.37       19.40     12.61 o 
  11 -10   7        6.22       -0.15     11.13 o 
  -7  -9   7       60.17       49.35     20.71 o 
  -6  -9   7       33.84        2.29     17.41 o 
  -5  -9   7        7.20       -3.09     15.88 o 
  -4  -9   7       42.54       38.61     15.46 o 
  -3  -9   7       45.15       37.67     17.52 o 
  -2  -9   7        1.29       20.85     13.94 o 
  -1  -9   7      132.70      132.20     18.77 o 
   0  -9   7        4.56        3.16     11.71 o 
   1  -9   7       14.74       12.82      7.78 o 
   2  -9   7        0.00        1.22      6.78 o 
   3  -9   7      117.89       78.20      9.07 o 
   4  -9   7      402.13      364.08     14.67 o 
   5  -9   7       13.59       11.79     10.53 o 
   6  -9   7      128.60      121.67     11.78 o 
   7  -9   7       36.29       30.48      9.57 o 
   8  -9   7      175.04      204.48     16.00 o 
   9  -9   7        1.84        1.65      9.05 o 
  10  -9   7       14.57       18.03     12.00 o 
  11  -9   7       15.20       17.89     11.36 o 
  12  -9   7        0.07       -6.26     15.81 o 
  -8  -8   7       61.40       16.47     17.72 o 
  -7  -8   7        2.25      -21.84     14.56 o 
  -6  -8   7       69.11       24.81     16.16 o 
  -5  -8   7       60.43       97.31     17.83 o 
  -4  -8   7      151.52      184.57     20.71 o 
  -3  -8   7        2.34      -16.37     10.91 o 
  -2  -8   7       99.12      101.79     17.06 o 
  -1  -8   7       48.89       31.28     11.92 o 
   0  -8   7        8.54        5.42      8.90 o 
   1  -8   7       49.38       90.85      9.87 o 
   2  -8   7      103.49      113.10      6.92 o 
   3  -8   7      193.06      180.79     11.23 o 
   4  -8   7       11.03        9.12      9.26 o 
   5  -8   7      212.42      165.89     11.67 o 
   6  -8   7       27.66       37.66      8.77 o 
   7  -8   7       65.33       75.71     11.12 o 
   8  -8   7       84.89      140.49     13.73 o 
   9  -8   7        8.53        3.03      9.20 o 
  10  -8   7        0.90       -4.24     12.34 o 
  11  -8   7        1.24       -6.94     11.20 o 
  12  -8   7       21.94       16.30     17.90 o 
  -9  -7   7       21.55        1.77     18.63 o 
  -8  -7   7        7.08        3.27     15.67 o 
  -7  -7   7       84.14       38.30     16.65 o 
  -6  -7   7      159.90      177.03     21.93 o 
  -5  -7   7      247.82      234.65     24.22 o 
  -4  -7   7       66.95       56.72     15.33 o 
  -3  -7   7        1.70       -2.54     10.84 o 
  -2  -7   7      202.11      197.67     19.43 o 
  -1  -7   7       34.60       58.45     12.51 o 
   0  -7   7       89.46      140.33     14.01 o 
   1  -7   7      168.39      115.30      6.16 o 
   2  -7   7       15.87       25.88      6.42 o 
   3  -7   7      459.51      436.64     11.02 o 
   4  -7   7      474.44      505.03     12.22 o 
   5  -7   7        6.11        7.38      7.01 o 
   6  -7   7       44.45       31.22      8.40 o 
   7  -7   7      115.50       63.99     10.09 o 
   8  -7   7       82.03       54.49      9.96 o 
   9  -7   7        0.95      -12.12      8.21 o 
  10  -7   7        9.73       13.57      9.95 o 
  11  -7   7       26.92       26.13     14.91 o 
  12  -7   7       13.02       16.47     17.55 o 
  -9  -6   7       13.87      -19.55     13.03 o 
  -8  -6   7       73.35       36.25     17.38 o 
  -7  -6   7      104.91       93.97     18.84 o 
  -6  -6   7      101.98       99.22     18.91 o 
  -5  -6   7        6.88       -7.16     13.14 o 
  -4  -6   7        0.42       -7.05      8.93 o 
  -3  -6   7       19.11       16.12     10.91 o 
  -2  -6   7       36.52       39.58     11.26 o 
  -1  -6   7        9.15       10.32      8.06 o 
   0  -6   7      187.23      186.58     17.64 o 
   1  -6   7       12.19        9.58      5.93 o 
   2  -6   7      173.80      130.18     10.63 o 
   3  -6   7      331.26      307.11      9.63 o 
   4  -6   7      205.09      136.81      7.77 o 
   5  -6   7      387.77      390.02     17.00 o 
   6  -6   7      179.20      230.85     13.28 o 
   7  -6   7       60.73       70.68     10.74 o 
   8  -6   7        7.48       -1.39      7.62 o 
   9  -6   7       36.31        6.73     10.02 o 
  10  -6   7       75.86      111.76     18.70 o 
  11  -6   7       48.50       43.54     17.62 o 
  12  -6   7        0.18       -4.59     15.64 o 
 -10  -5   7       10.38        4.66     16.26 o 
  -9  -5   7       49.03       34.44     18.07 o 
  -8  -5   7        1.55      -22.38     15.29 o 
  -7  -5   7       62.66       19.67     14.77 o 
  -6  -5   7       19.66       31.45     13.24 o 
  -5  -5   7        0.22      -13.66      9.11 o 
  -4  -5   7      313.05      274.19     21.89 o 
  -3  -5   7      422.85      395.20     22.00 o 
  -2  -5   7        2.35        1.01      8.20 o 
  -1  -5   7       24.83       18.35      7.71 o 
   0  -5   7      266.00      291.43     16.61 o 
   1  -5   7      178.14      194.71     18.30 o 
   2  -5   7        5.34        3.48      3.67 o 
   3  -5   7       16.70       18.16      4.57 o 
   4  -5   7      236.95      195.54      8.39 o 
   5  -5   7       12.88       11.71      4.66 o 
   6  -5   7        5.95       -0.59      5.09 o 
   7  -5   7      108.36      106.05     11.28 o 
   8  -5   7      105.64      126.32     12.89 o 
   9  -5   7       13.46       11.05     13.14 o 
  10  -5   7       30.79       49.04     17.62 o 
  11  -5   7        0.23       -8.62     12.79 o 
  12  -5   7        1.57       -4.27     15.74 o 
 -11  -4   7        2.79      -22.03     16.19 o 
 -10  -4   7        1.20       -7.75     13.73 o 
  -9  -4   7       13.87       12.20     16.26 o 
  -8  -4   7      139.64      204.38     23.87 o 
  -7  -4   7      612.44      602.36     31.28 o 
  -6  -4   7      373.43      378.41     26.69 o 
  -5  -4   7      176.36      178.80     18.52 o 
  -4  -4   7      248.49      231.93     18.52 o 
  -3  -4   7       32.81       26.03      9.45 o 
  -2  -4   7       73.32       74.65     11.57 o 
  -1  -4   7     2445.66     2602.06     49.66 o 
   0  -4   7       28.75       15.74      8.62 o 
   1  -4   7      845.53      856.69     12.95 o 
   2  -4   7       91.04       87.14      5.72 o 
   3  -4   7     1093.56     1167.72     16.97 o 
   4  -4   7      571.18      612.63     12.67 o 
   5  -4   7      411.78      349.65     10.85 o 
   6  -4   7      949.69      876.62     17.20 o 
   7  -4   7      250.26      272.19     15.50 o 
   8  -4   7        0.12      -12.96     11.16 o 
   9  -4   7      113.28      146.27     19.18 o 
  10  -4   7      149.92      180.71     23.32 o 
  11  -4   7       13.49       -3.89     15.26 o 
  12  -4   7        0.59      -10.77     15.64 o 
 -11  -3   7        7.87        2.26     15.64 o 
 -10  -3   7       11.27      -19.46     13.21 o 
  -9  -3   7      256.23      221.09     24.01 o 
  -8  -3   7       78.70      105.54     19.15 o 
  -7  -3   7       11.94        4.48     14.21 o 
  -6  -3   7      163.61      220.88     20.33 o 
  -5  -3   7     2006.60     2129.43     50.22 o 
  -4  -3   7      492.55      336.15      9.62 o 
  -3  -3   7      156.24      146.76     14.49 o 
  -2  -3   7       63.65       17.93      8.17 o 
  -1  -3   7       13.09        2.15      7.68 o 
   0  -3   7       60.98       42.08      4.67 o 
   1  -3   7       48.23       71.91      4.76 o 
   2  -3   7     1222.37     1174.02     16.38 o 
   3  -3   7      520.98      474.59     11.11 o 
   4  -3   7       27.39       20.96      4.63 o 
   5  -3   7      194.23      193.79      9.10 o 
   6  -3   7      243.21      230.79     10.25 o 
   7  -3   7       14.03       39.13     12.23 o 
   8  -3   7      163.16      193.67     19.25 o 
   9  -3   7       69.86      107.21     18.00 o 
  10  -3   7       48.26       76.25     17.76 o 
  11  -3   7        0.13       -3.89     15.71 o 
 -12  -2   7        5.87       16.37     16.65 o 
 -11  -2   7       12.80       29.33     17.52 o 
 -10  -2   7       88.64       82.12     19.32 o 
  -9  -2   7       36.83       48.69     15.99 o 
  -8  -2   7        7.65      -16.94     11.29 o 
  -7  -2   7      351.70      334.59     24.53 o 
  -6  -2   7      878.16      920.10     19.32 o 
  -5  -2   7      108.62      146.10     12.49 o 
  -4  -2   7      179.36      166.59     17.97 o 
  -3  -2   7      759.13      804.28     16.75 o 
  -2  -2   7        0.93        3.96      2.79 o 
  -1  -2   7      935.21      773.55     12.89 o 
   0  -2   7      183.54      137.30      5.78 o 
   1  -2   7       13.98        6.13      3.15 o 
   2  -2   7     1374.97     1699.44     20.70 o 
   3  -2   7       84.32       89.21      6.65 o 
   4  -2   7        6.71        1.35      3.92 o 
   5  -2   7      266.98      302.45     10.82 o 
   6  -2   7       26.61       10.08      9.80 o 
   7  -2   7       45.18       18.00     11.50 o 
   8  -2   7       49.37       11.26     11.85 o 
   9  -2   7        7.82        4.41     14.04 o 
  10  -2   7       20.30       22.80     15.12 o 
  11  -2   7       19.53        1.88     15.01 o 
 -12  -1   7        7.14        5.25     14.35 o 
 -11  -1   7        1.15       -0.45     14.35 o 
 -10  -1   7       34.61       17.69     13.69 o 
  -9  -1   7       55.36       26.38     13.00 o 
  -8  -1   7       65.92       15.18      8.20 o 
  -7  -1   7      301.24      283.39     13.15 o 
  -6  -1   7        1.22       -4.47      5.44 o 
  -5  -1   7       38.15       55.92      9.23 o 
  -4  -1   7      210.70      215.56      8.70 o 
  -3  -1   7       84.51       71.22      6.41 o 
  -2  -1   7     2189.68     2498.64     29.96 o 
  -1  -1   7     1716.70     1834.66     39.62 o 
   0  -1   7      618.01      564.39      8.62 o 
   1  -1   7      132.48       71.55      7.64 o 
   2  -1   7       21.77       13.28      3.78 o 
   3  -1   7       22.13       54.72      5.56 o 
   4  -1   7      124.95      180.78      8.60 o 
   5  -1   7      138.93      151.67     10.83 o 
   6  -1   7       27.36       33.22     11.85 o 
   7  -1   7        3.31       -7.16      9.70 o 
   8  -1   7      110.43       65.51     16.19 o 
   9  -1   7      149.61      160.69     22.69 o 
  10  -1   7      102.75       86.08     19.57 o 
  11  -1   7        0.71       -9.35     13.66 o 
 -12   0   7        1.53       -3.37     15.08 o 
 -11   0   7       33.60       23.04     15.67 o 
 -10   0   7        9.37        2.68     13.38 o 
  -9   0   7        3.22      -10.55      7.03 o 
  -8   0   7        3.82       -6.53      6.90 o 
  -7   0   7      181.71      169.35     11.10 o 
  -6   0   7      210.48      144.30      9.23 o 
  -5   0   7      520.28      379.96     12.07 o 
  -4   0   7       67.07      105.75      7.48 o 
  -3   0   7      832.55      818.47     15.73 o 
  -2   0   7     2973.24     3209.40     37.62 o 
  -1   0   7      773.50      932.34     17.69 o 
   0   0   7      114.93       44.78      3.54 o 
   1   0   7      165.13      176.29      9.88 o 
   2   0   7      367.79      440.87     10.85 o 
   3   0   7      248.98      230.31     12.56 o 
   4   0   7      165.22      139.14     10.14 o 
   5   0   7      448.96      338.62     20.26 o 
   6   0   7        2.32       -3.86      9.83 o 
   7   0   7      104.93      142.34     18.00 o 
   8   0   7      153.13      225.23     23.04 o 
   9   0   7       79.74      132.79     22.48 o 
  10   0   7        5.58       -4.93     13.52 o 
 -12   1   7        0.11      -20.90     13.94 o 
 -11   1   7        0.39      -12.02     11.54 o 
 -10   1   7        2.03       -8.08      7.97 o 
  -9   1   7       41.86       17.94      8.48 o 
  -8   1   7      189.46      153.55     11.40 o 
  -7   1   7      406.02      444.75     18.68 o 
  -6   1   7      158.78      160.80     10.35 o 
  -5   1   7      257.23      193.26      9.98 o 
  -4   1   7     1018.39     1077.11     19.77 o 
  -3   1   7      546.60      611.46     29.05 o 
  -2   1   7       93.79       61.56      6.59 o 
  -1   1   7     1591.22     1545.16     17.95 o 
   0   1   7      179.79       86.66      6.65 o 
   1   1   7      452.83      209.96     15.12 o 
   2   1   7        8.47       20.87      5.44 o 
   3   1   7       21.40       34.52      6.99 o 
   4   1   7      445.70      444.35     16.59 o 
   5   1   7       26.13       44.17     12.23 o 
   6   1   7        0.06       -4.69     11.02 o 
   7   1   7       22.93        7.85     11.68 o 
   8   1   7       22.98        8.03     14.25 o 
   9   1   7       10.31      -21.37     14.25 o 
  10   1   7        4.41      -19.65     13.10 o 
 -12   2   7        0.00       26.34     15.71 o 
 -11   2   7        8.49        8.62      9.63 o 
 -10   2   7       53.13       42.81     10.06 o 
  -9   2   7      146.21      156.00     21.42 o 
  -8   2   7      242.07      301.84     14.09 o 
  -7   2   7        6.28        3.83      6.15 o 
  -6   2   7        5.47       -3.31      5.74 o 
  -5   2   7      941.67      811.56     18.17 o 
  -4   2   7     1430.18     1409.94     32.75 o 
  -3   2   7      243.26      263.03     13.31 o 
  -2   2   7      374.34      320.89     11.56 o 
  -1   2   7       60.60       59.60      6.79 o 
   0   2   7      413.39      224.38     10.84 o 
   1   2   7       11.08        1.31      3.68 o 
   2   2   7       63.27       98.42     10.06 o 
   3   2   7      186.98      146.27     15.46 o 
   4   2   7        0.22       -7.02      8.51 o 
   5   2   7        5.61       13.97     12.13 o 
   6   2   7       48.66       91.81     17.86 o 
   7   2   7       10.07        9.66     13.10 o 
   8   2   7       60.34       61.44     17.97 o 
   9   2   7       15.02       13.83     17.97 o 
 -13   3   7        0.01      -15.36     14.04 o 
 -12   3   7       10.48       18.59     14.91 o 
 -11   3   7        9.51       -0.80     14.35 o 
 -10   3   7       51.56        5.08     11.16 o 
  -9   3   7      147.72      137.29     12.27 o 
  -8   3   7        0.21        4.18      7.13 o 
  -7   3   7       23.74       10.84      6.90 o 
  -6   3   7        1.17       -3.70      5.58 o 
  -5   3   7      138.83      127.06      9.36 o 
  -4   3   7       12.65       11.64      5.76 o 
  -3   3   7      313.91      314.13     19.25 o 
  -2   3   7      190.85      154.15     10.07 o 
  -1   3   7      434.36      401.73     17.51 o 
   0   3   7       95.15       62.85      7.84 o 
   1   3   7        2.03        2.55      5.13 o 
   2   3   7       10.59       20.15     10.48 o 
   3   3   7        1.08        5.80      9.73 o 
   4   3   7       16.07       25.75     11.95 o 
   5   3   7        0.26        3.96     10.88 o 
   6   3   7       57.61       26.13     14.07 o 
   7   3   7       13.32        7.68     14.87 o 
   8   3   7       47.23       44.90     18.66 o 
 -13   4   7        0.93      -10.25     14.42 o 
 -12   4   7       50.23       60.29     18.59 o 
 -11   4   7        1.56        0.45     13.48 o 
 -10   4   7       41.72       51.50     14.35 o 
  -9   4   7        1.29       -4.95      7.61 o 
  -8   4   7       93.47      103.84     11.07 o 
  -7   4   7       38.14       22.52      9.83 o 
  -6   4   7      117.15       98.21      9.82 o 
  -5   4   7      106.11      133.01     10.11 o 
  -4   4   7      131.97      133.15      9.65 o 
  -3   4   7      153.07      120.73      9.53 o 
  -2   4   7      240.69      275.09     12.95 o 
  -1   4   7      296.73      405.52     15.16 o 
   0   4   7      111.81      107.49     10.49 o 
   1   4   7       44.33       44.16     10.29 o 
   2   4   7       49.31       43.23      6.84 o 
   3   4   7      114.14      126.05     17.20 o 
   4   4   7        1.37        2.75     10.70 o 
   5   4   7       64.48       58.59     17.55 o 
   6   4   7        9.08       14.77     14.25 o 
   7   4   7       46.44       60.40     18.97 o 
   8   4   7       27.21       -6.36     13.80 o 
 -13   5   7        3.10        2.33     14.28 o 
 -12   5   7        9.66       19.01     16.51 o 
 -11   5   7       30.43       16.92     13.66 o 
 -10   5   7        2.98        4.87     11.71 o 
  -9   5   7       92.00       90.18     16.65 o 
  -8   5   7        0.03       -0.56      7.65 o 
  -7   5   7       68.67      112.00     10.60 o 
  -6   5   7      380.46      381.46     15.01 o 
  -5   5   7      254.76      146.25     10.64 o 
  -4   5   7      332.18      287.36     13.26 o 
  -3   5   7      284.98      374.02     20.61 o 
  -2   5   7     1223.09     1122.05     30.67 o 
  -1   5   7      230.38      240.28     13.11 o 
   0   5   7       32.44        5.56     10.65 o 
   1   5   7       21.32       15.07      6.22 o 
   2   5   7        0.50       -0.19      7.17 o 
   3   5   7       17.08       35.73     14.67 o 
   4   5   7       59.51       77.67     17.13 o 
   5   5   7       59.55       56.96     18.70 o 
   6   5   7        0.05        0.10     15.33 o 
   7   5   7       16.84       25.13     18.63 o 
 -13   6   7        1.45       13.21     15.19 o 
 -12   6   7        8.26       13.69     14.53 o 
 -11   6   7        9.05       13.34     15.26 o 
 -10   6   7      242.90      244.38     22.90 o 
  -9   6   7       89.71      121.53     18.63 o 
  -8   6   7       35.64       21.89     11.85 o 
  -7   6   7      125.25       95.89     10.88 o 
  -6   6   7      135.32      174.59     12.57 o 
  -5   6   7       66.79       90.25      9.80 o 
  -4   6   7      609.94      522.84     17.63 o 
  -3   6   7      557.43      451.75     16.81 o 
  -2   6   7       48.65       54.32      9.31 o 
  -1   6   7      158.82      254.40     14.54 o 
   0   6   7      102.25      106.29     12.20 o 
   1   6   7       60.63       58.20     11.43 o 
   2   6   7        6.04       10.69      8.07 o 
   3   6   7       13.53        1.01     12.96 o 
   4   6   7       54.50       96.92     20.61 o 
   5   6   7        0.33       -6.64     13.94 o 
   6   6   7        9.62       -3.96     15.50 o 
 -12   7   7       18.22       34.40     16.51 o 
 -11   7   7        5.59       -1.88     14.04 o 
 -10   7   7       15.03        4.90     13.59 o 
  -9   7   7       37.71       59.36     15.88 o 
  -8   7   7       92.40      154.89     20.40 o 
  -7   7   7      136.42      142.45     19.29 o 
  -6   7   7        0.15      -12.29      8.84 o 
  -5   7   7      144.53      184.32     13.06 o 
  -4   7   7        6.53       18.59      8.05 o 
  -3   7   7      176.63      143.41     26.64 o 
  -2   7   7       13.58        0.33      7.23 o 
  -1   7   7       41.93       15.40      8.07 o 
   0   7   7      105.36      126.88     19.95 o 
   1   7   7       49.74       69.61     11.39 o 
   2   7   7       12.01       14.02     12.51 o 
   3   7   7       22.93       18.21     14.91 o 
   4   7   7       15.63       19.36     16.79 o 
   5   7   7       13.74        3.82     17.06 o 
 -12   8   7        0.77       24.01     17.72 o 
 -11   8   7        8.14      -10.39     13.62 o 
 -10   8   7       83.55       77.74     19.53 o 
  -9   8   7      156.03      122.61     20.43 o 
  -8   8   7       71.82       56.33     15.01 o 
  -7   8   7        1.30       16.16     13.80 o 
  -6   8   7       58.87       60.89     15.05 o 
  -5   8   7       16.71       -3.57      6.88 o 
  -4   8   7        0.57        2.92      7.45 o 
  -3   8   7       37.31       45.64     12.01 o 
  -2   8   7       91.35       66.00     10.25 o 
  -1   8   7       28.96        3.37     13.83 o 
   1   8   7       46.94       31.52     11.11 o 
   2   8   7        0.64       -8.50      8.77 o 
   3   8   7        3.14       30.62     17.65 o 
   4   8   7        7.51        1.15     15.05 o 
 -11   9   7        6.10      -14.87     13.94 o 
 -10   9   7       34.89       37.60     17.93 o 
  -9   9   7       48.50       67.91     19.18 o 
  -8   9   7       17.44       44.07     15.33 o 
  -7   9   7       10.42        1.84     13.62 o 
  -6   9   7        6.66       -5.39     14.14 o 
  -5   9   7      111.23      103.67     18.66 o 
  -4   9   7       35.22       46.94      9.97 o 
  -3   9   7      147.93      135.60     21.09 o 
  -2   9   7        9.31      -18.82     12.55 o 
  -1   9   7       27.95       28.18     15.29 o 
   0   9   7       22.40       29.07      9.87 o 
   1   9   7        0.77       -0.18      9.93 o 
   2   9   7        8.19       11.42     10.74 o 
 -10  10   7        0.58       -8.17     15.53 o 
  -9  10   7        0.90       -2.71     15.15 o 
  -8  10   7        0.36        1.98     15.15 o 
  -7  10   7       18.50        7.75     14.01 o 
  -6  10   7       99.03       83.30     18.84 o 
  -5  10   7       50.51       34.06     14.94 o 
  -4  10   7       21.94        7.58     15.40 o 
  -3  10   7       30.99        5.07     14.18 o 
  -2  10   7       75.20       97.65     21.86 o 
  -1  10   7       52.76       55.88     18.94 o 
   0  10   7        9.19       14.33     10.63 o 
  -9  11   7        9.64       12.75     15.36 o 
  -8  11   7        1.77        4.93     14.60 o 
  -7  11   7       38.89       27.07     17.90 o 
  -6  11   7       21.22       17.48     17.06 o 
  -5  11   7        6.27        2.92     13.21 o 
  -4  11   7       18.75       47.37     18.63 o 
  -3  11   7       40.71       32.56     18.45 o 
  -2  11   7       17.06       10.63     16.44 o 
   1 -14   8       41.19       50.74     18.49 o 
   2 -14   8      152.48      147.77     25.44 o 
   3 -14   8      174.93      150.02     25.79 o 
   4 -14   8      144.75      159.13     26.62 o 
   5 -14   8       62.11       32.94     21.37 o 
   6 -14   8       77.53       90.11     21.86 o 
   7 -14   8       65.77       59.18     21.58 o 
   0 -13   8      181.89      202.92     25.82 o 
   1 -13   8      334.75      400.41     31.83 o 
   2 -13   8      268.24      262.13     29.05 o 
   3 -13   8      130.47      111.73     23.28 o 
   4 -13   8       36.86       35.45     17.93 o 
   5 -13   8       25.84       39.41     20.82 o 
   6 -13   8       83.12       33.29     18.45 o 
   7 -13   8       75.70       78.33     21.62 o 
   8 -13   8       75.76       78.71     21.69 o 
   9 -13   8       46.81       17.48     21.96 o 
  -3 -12   8       58.52       42.92     19.11 o 
  -2 -12   8       78.08       77.18     21.55 o 
   1 -12   8      117.46      105.54     19.74 o 
   2 -12   8       47.13       54.87     18.52 o 
   3 -12   8        0.85      -13.90     12.89 o 
   4 -12   8        2.27        0.83     14.01 o 
   5 -12   8       47.55       15.64     15.78 o 
   6 -12   8      117.72      111.07     21.41 o 
   7 -12   8      105.53       91.05     20.99 o 
   8 -12   8      155.14      198.57     27.91 o 
   9 -12   8       82.97       61.09     21.27 o 
  10 -12   8       66.84       47.23     13.78 o 
  -4 -11   8      110.44      158.57     24.22 o 
  -3 -11   8      189.10      256.75     25.92 o 
  -2 -11   8      534.48      527.29     31.83 o 
  -1 -11   8      678.35      932.26     39.41 o 
   0 -11   8      298.17      317.88     25.09 o 
   1 -11   8      144.98       90.49     17.93 o 
   2 -11   8        2.63      -15.38     10.25 o 
   3 -11   8       81.02       97.20     18.49 o 
   4 -11   8      353.29      412.23     28.74 o 
   5 -11   8      295.69      340.33     27.56 o 
   6 -11   8      458.25      438.40     30.44 o 
   7 -11   8      344.33      330.94     28.04 o 
   8 -11   8      241.85      214.55     16.77 o 
   9 -11   8      167.98      209.87     16.79 o 
  10 -11   8      108.12      101.12     14.60 o 
  11 -11   8       27.61       18.77     16.16 o 
  -6 -10   8      101.44       83.65     23.42 o 
  -5 -10   8      106.83      129.45     24.15 o 
  -4 -10   8      165.07      178.17     25.54 o 
  -3 -10   8      373.69      414.97     28.84 o 
  -2 -10   8      902.87      942.40     38.37 o 
  -1 -10   8      372.59      391.27     27.18 o 
   0 -10   8      366.22      505.85     27.52 o 
   1 -10   8      118.07       89.98     11.74 o 
   2 -10   8      113.28      121.39     18.56 o 
   3 -10   8      250.49      223.28     23.98 o 
   4 -10   8      453.09      437.74     28.64 o 
   5 -10   8      732.45      811.04     37.15 o 
   6 -10   8      215.29      179.95     22.90 o 
   7 -10   8      501.27      485.51     20.18 o 
   8 -10   8      172.71      204.21     16.71 o 
   9 -10   8      145.07      161.36     17.25 o 
  10 -10   8       89.61      124.99     16.60 o 
  11 -10   8       69.59       66.39     13.95 o 
  -7  -9   8       77.16       92.44     22.94 o 
  -6  -9   8      107.42      146.03     23.14 o 
  -5  -9   8      158.55      166.95     23.04 o 
  -4  -9   8      176.99      169.97     22.76 o 
  -3  -9   8      909.40     1017.68     39.96 o 
  -2  -9   8       57.42       43.06     15.88 o 
  -1  -9   8      448.36      395.48     24.50 o 
   0  -9   8      272.19      319.06     22.83 o 
   1  -9   8      442.04      487.96     18.86 o 
   2  -9   8     1371.65     1388.41     50.34 o 
   3  -9   8      294.13      404.69     26.52 o 
   4  -9   8       94.19       76.28     16.02 o 
   5  -9   8      119.52      106.56     10.85 o 
   6  -9   8       99.31       63.28     10.55 o 
   7  -9   8      331.23      310.47     16.83 o 
   8  -9   8      281.64      291.33     31.36 o 
   9  -9   8      200.56      221.53     17.95 o 
  10  -9   8      141.60      160.53     16.44 o 
  11  -9   8      152.14      180.58     18.04 o 
  -8  -8   8       83.30       80.42     23.53 o 
  -7  -8   8       69.54       28.36     16.99 o 
  -6  -8   8       46.95       47.82     19.08 o 
  -5  -8   8       76.19       80.56     18.97 o 
  -4  -8   8      430.29      516.24     29.89 o 
  -3  -8   8      135.02      139.63     18.70 o 
  -2  -8   8      291.91      306.41     22.55 o 
  -1  -8   8      581.37      594.36     27.11 o 
   0  -8   8     1047.01     1138.86     35.41 o 
   1  -8   8     1373.99     1418.43     28.37 o 
   2  -8   8      765.96      807.99     21.00 o 
   3  -8   8      461.82      467.20     16.05 o 
   4  -8   8       54.40       68.17     10.23 o 
   5  -8   8       22.08       -1.25      7.10 o 
   6  -8   8      212.66      224.20     14.00 o 
   7  -8   8       11.22       -0.01      8.09 o 
   8  -8   8      151.15      185.11     15.43 o 
   9  -8   8      150.45      129.25     19.01 o 
  10  -8   8      205.23      204.80     24.92 o 
  11  -8   8      176.08      160.02     17.55 o 
  -9  -7   8       62.49       41.29     21.44 o 
  -8  -7   8       59.25       63.07     18.94 o 
  -7  -7   8       38.60       67.28     18.14 o 
  -6  -7   8       67.19       63.25     17.65 o 
  -5  -7   8      102.05      127.26     19.22 o 
  -4  -7   8      191.46      219.15     21.72 o 
  -3  -7   8       10.66       32.63     12.37 o 
  -2  -7   8     1196.54     1264.17     38.54 o 
  -1  -7   8     1232.14     1317.27     38.33 o 
   0  -7   8     2076.71     2061.52     45.98 o 
   1  -7   8      513.59      533.43     16.96 o 
   2  -7   8       46.14       20.28     13.94 o 
   3  -7   8      137.33      122.73      9.23 o 
   4  -7   8       20.18       14.34      4.99 o 
   5  -7   8      191.26      174.67     14.91 o 
   6  -7   8      129.72      114.17     11.49 o 
   7  -7   8       32.15       15.46      8.78 o 
   8  -7   8       65.50       53.99     12.08 o 
   9  -7   8      269.86      236.68     16.34 o 
  10  -7   8      255.89      264.31     18.12 o 
  11  -7   8      126.97      136.68     22.48 o 
  -9  -6   8       44.37       51.95     20.57 o 
  -8  -6   8       19.61       10.91     17.45 o 
  -7  -6   8       72.78       68.18     17.86 o 
  -6  -6   8      162.64      176.82     20.85 o 
  -5  -6   8      288.87      282.78     23.53 o 
  -4  -6   8        1.87       -7.30     12.34 o 
  -3  -6   8      902.34     1033.35     35.97 o 
  -2  -6   8     2141.45     2294.26     51.85 o 
  -1  -6   8     3885.02     3886.14     70.37 o 
   0  -6   8     2849.12     2990.58     56.82 o 
   1  -6   8      345.04      269.70     16.54 o 
   2  -6   8      625.69      617.21     12.48 o 
   3  -6   8     1023.03     1030.05     17.02 o 
   4  -6   8      539.06      641.09     14.05 o 
   5  -6   8      781.95      951.03     17.13 o 
   6  -6   8      123.75      158.09     12.42 o 
   7  -6   8      100.61       69.60     10.59 o 
   8  -6   8      287.66      232.17     15.63 o 
   9  -6   8      409.11      366.07     18.56 o 
  10  -6   8      393.18      405.42     28.29 o 
  11  -6   8       36.70       39.10     16.26 o 
 -10  -5   8       25.52       15.15     16.51 o 
  -9  -5   8        0.81      -11.43     14.49 o 
  -8  -5   8       68.86       22.97     15.88 o 
  -7  -5   8      137.88      122.95     19.60 o 
  -6  -5   8      383.07      381.68     26.03 o 
  -5  -5   8      316.55      333.38     24.01 o 
  -4  -5   8      122.92      127.68     16.54 o 
  -3  -5   8     2218.53     2186.56     50.88 o 
  -2  -5   8     3249.15     3269.75     63.07 o 
  -1  -5   8     1492.11     1543.09     38.02 o 
   0  -5   8      610.85      626.89     23.98 o 
   1  -5   8      437.18      499.92     10.09 o 
   2  -5   8      542.51      608.49     18.10 o 
   3  -5   8     2721.94     2755.57     30.33 o 
   4  -5   8     2328.08     2345.67     28.01 o 
   5  -5   8      784.02      903.41     16.99 o 
   6  -5   8       17.97       18.52      5.84 o 
   7  -5   8       44.33       59.78     10.60 o 
   8  -5   8      101.35       91.82     12.30 o 
   9  -5   8      307.49      304.98     23.39 o 
  10  -5   8      113.31      123.61     19.98 o 
  11  -5   8      105.21       90.91     20.99 o 
 -11  -4   8       28.60       -8.90     17.13 o 
 -10  -4   8        6.24      -13.34     14.49 o 
  -9  -4   8      116.04      103.11     19.63 o 
  -8  -4   8      181.99      167.33     21.82 o 
  -7  -4   8      589.32      644.86     32.42 o 
  -6  -4   8      772.24      871.86     36.00 o 
  -5  -4   8      743.30      648.23     29.19 o 
  -4  -4   8     1872.29     1991.43     48.83 o 
  -3  -4   8     2031.08     2260.58     50.60 o 
  -2  -4   8     1965.22     2119.39     47.16 o 
  -1  -4   8       33.74       21.65      8.55 o 
   0  -4   8       79.14       37.95      3.79 o 
   1  -4   8     2457.68     2630.41     27.23 o 
   2  -4   8     2455.94     2714.98     28.93 o 
   3  -4   8     1691.56     1881.17     23.77 o 
   4  -4   8     2033.65     2020.42     25.60 o 
   5  -4   8      140.11      107.84      7.90 o 
   6  -4   8      246.62      206.64     10.35 o 
   7  -4   8      193.70      167.11     17.98 o 
   8  -4   8      323.23      262.00     21.13 o 
   9  -4   8      136.12      155.79     21.27 o 
  10  -4   8       42.32       67.28     19.22 o 
  11  -4   8      118.19      107.66     20.75 o 
 -11  -3   8       32.67       11.57     17.76 o 
 -10  -3   8       94.42       69.23     19.74 o 
  -9  -3   8      233.08      231.90     24.36 o 
  -8  -3   8      501.90      495.67     29.23 o 
  -7  -3   8      373.00      323.09     24.57 o 
  -6  -3   8       40.84       42.43     12.96 o 
  -5  -3   8      182.56      180.50     18.77 o 
  -4  -3   8      789.76      664.42     28.29 o 
  -3  -3   8      658.74      643.12     25.33 o 
  -2  -3   8      550.34      562.57     23.77 o 
  -1  -3   8      286.87      293.18      7.25 o 
   0  -3   8      979.27      932.73     13.55 o 
   1  -3   8     3574.46     4093.80     37.97 o 
   2  -3   8     1496.14     1494.09     19.92 o 
   3  -3   8     2543.17     2561.21     51.32 o 
   4  -3   8      249.83      277.34     10.05 o 
   5  -3   8       32.91       67.60      6.65 o 
   6  -3   8      210.37      284.32     11.60 o 
   7  -3   8      149.44      177.69     17.58 o 
   8  -3   8      175.06      171.43     21.23 o 
   9  -3   8       42.07       20.26     14.60 o 
  10  -3   8       80.40       61.72     17.72 o 
  11  -3   8       91.05      156.42     24.99 o 
 -11  -2   8      153.22      143.28     22.42 o 
 -10  -2   8      241.61      194.78     23.81 o 
  -9  -2   8      180.28      200.66     21.89 o 
  -8  -2   8      295.50      353.74     26.13 o 
  -7  -2   8      251.70      229.12     22.90 o 
  -6  -2   8       58.53       41.98     12.89 o 
  -5  -2   8      296.51      219.22     19.15 o 
  -4  -2   8      745.78      949.29     16.46 o 
  -3  -2   8      147.20      183.30      7.03 o 
  -2  -2   8     2195.30     2553.89     29.97 o 
  -1  -2   8     4205.71     4324.99     46.03 o 
   0  -2   8     8953.61     9190.98     72.32 o 
   1  -2   8     2633.82     2687.83     29.67 o 
   2  -2   8     1197.86     1079.53     16.68 o 
   3  -2   8      141.62       99.72      7.25 o 
   4  -2   8      289.67      178.66      9.21 o 
   5  -2   8       60.95       35.13      6.41 o 
   6  -2   8      404.14      336.40     14.76 o 
   7  -2   8      271.04      256.85     20.43 o 
   8  -2   8      116.52      122.95     18.24 o 
   9  -2   8       87.00       92.82     19.63 o 
  10  -2   8      127.22      136.33     21.41 o 
  11  -2   8       75.94       71.10     19.91 o 
 -12  -1   8      179.19      224.57     26.62 o 
 -11  -1   8      227.46      280.48     27.21 o 
 -10  -1   8      279.00      269.26     24.53 o 
  -9  -1   8       72.52       72.25     16.16 o 
  -8  -1   8       10.10       22.69     12.86 o 
  -7  -1   8        6.13       -3.13     11.54 o 
  -6  -1   8        2.36       -7.30      4.87 o 
  -5  -1   8      134.22       95.29     14.32 o 
  -4  -1   8      945.80      855.93     16.45 o 
  -3  -1   8     1228.38     1270.54     20.05 o 
  -2  -1   8     4369.92     4239.97     46.43 o 
  -1  -1   8     9392.65     9560.46     71.54 o 
   0  -1   8      558.12      507.81     11.06 o 
   1  -1   8      226.29      188.10      7.84 o 
   2  -1   8       35.37       17.85      4.40 o 
   3  -1   8      106.87       84.38      6.70 o 
   4  -1   8      315.70      390.39     12.05 o 
   5  -1   8      732.14      872.95     26.13 o 
   6  -1   8      256.95      338.90     21.48 o 
   7  -1   8      307.36      345.82     24.29 o 
   8  -1   8       33.06       26.06     15.43 o 
   9  -1   8      196.88      224.05     23.01 o 
  10  -1   8       85.57      111.87     21.09 o 
 -12   0   8      179.03      160.59     23.87 o 
 -11   0   8      328.04      338.87     28.29 o 
 -10   0   8      111.48       98.14     18.73 o 
  -9   0   8       65.71       27.04     13.10 o 
  -8   0   8        4.52       -8.48     11.19 o 
  -7   0   8       39.84       27.60     20.09 o 
  -6   0   8       36.86       38.68      7.20 o 
  -5   0   8      735.26      665.00     15.89 o 
  -4   0   8      332.43      282.45     10.47 o 
  -3   0   8     2316.98     2079.60     29.01 o 
  -2   0   8     3621.09     3786.05     44.23 o 
  -1   0   8     3260.93     3373.70     32.63 o 
   0   0   8      568.52      482.44      8.89 o 
   1   0   8       89.25      106.76      6.49 o 
   2   0   8      354.59      519.74     12.09 o 
   3   0   8     1130.78      936.58     21.63 o 
   4   0   8     1128.51     1010.34     23.68 o 
   5   0   8      417.25      414.51     16.53 o 
   6   0   8      358.14      316.21     22.87 o 
   7   0   8       42.39       25.79     14.01 o 
   8   0   8       93.31       89.45     18.84 o 
   9   0   8      107.46      127.99     21.23 o 
  10   0   8       41.14       24.26     16.37 o 
 -12   1   8       97.52       61.68     17.41 o 
 -11   1   8      168.59      158.68     20.78 o 
 -10   1   8      153.14      133.31     19.63 o 
  -9   1   8      226.11      219.78     13.72 o 
  -8   1   8      373.25      461.48     16.55 o 
  -7   1   8      211.56      276.41     13.08 o 
  -6   1   8     1595.27     1566.61     56.91 o 
  -5   1   8      760.68      796.20     18.42 o 
  -4   1   8      760.59      819.20     17.97 o 
  -3   1   8      728.91      696.70     16.34 o 
  -2   1   8      417.52      226.80     10.37 o 
  -1   1   8       77.30      112.08      5.93 o 
   0   1   8     1002.45      976.80     12.74 o 
   1   1   8     2919.00     2802.36     31.21 o 
   2   1   8     3310.49     3867.78     50.40 o 
   3   1   8     1013.60      939.80     54.75 o 
   4   1   8      411.45      297.11     15.15 o 
   5   1   8      147.18      163.89     19.46 o 
   6   1   8        2.03       -2.85     10.29 o 
   7   1   8      151.64       97.62     19.32 o 
   8   1   8      107.40      108.18     21.13 o 
   9   1   8       54.45       35.90     17.20 o 
 -11   2   8      138.12      121.49     19.77 o 
 -10   2   8      349.80      354.65     17.06 o 
  -9   2   8      644.68      611.11     24.90 o 
  -8   2   8      447.39      445.01     19.01 o 
  -7   2   8      525.83      563.69     19.70 o 
  -6   2   8      490.52      531.19     16.27 o 
  -5   2   8      392.20      374.75     13.69 o 
  -4   2   8      516.84      583.07     16.15 o 
  -3   2   8       86.29       75.18      7.75 o 
  -2   2   8      134.83       91.76      7.96 o 
  -1   2   8      778.46      760.56     31.50 o 
   0   2   8     2751.92     2984.95     42.35 o 
   1   2   8     6771.94     7394.11     64.42 o 
   2   2   8     4885.75     4720.03     59.49 o 
   3   2   8      261.56      358.46     16.06 o 
   4   2   8      285.23      273.71     21.75 o 
   5   2   8        4.56        2.05     10.01 o 
   6   2   8       53.30       75.79     18.56 o 
   7   2   8       80.22      109.57     19.95 o 
   8   2   8       98.46      100.82     20.43 o 
 -11   3   8      282.01      292.65     17.06 o 
 -10   3   8      644.04      623.07     21.04 o 
  -9   3   8      212.04      196.85     13.56 o 
  -8   3   8      511.25      538.05     18.17 o 
  -7   3   8      571.42      530.38     17.56 o 
  -6   3   8      450.28      394.85     14.45 o 
  -5   3   8      629.74      685.90     18.28 o 
  -4   3   8      329.15      267.77     12.66 o 
  -3   3   8       42.11       83.77      8.51 o 
  -2   3   8      695.05      704.04     18.60 o 
  -1   3   8     2882.66     2527.90     41.58 o 
   0   3   8     4736.02     5121.72     90.18 o 
   1   3   8     4187.06     4288.07     44.85 o 
   2   3   8      199.27      245.24     11.15 o 
   3   3   8      309.01      331.52     17.06 o 
   4   3   8        1.26       -2.40     11.33 o 
   5   3   8      227.90      212.58     23.94 o 
   6   3   8      211.75      219.01     26.86 o 
   7   3   8       91.72      107.11     20.89 o 
   8   3   8       66.08       69.57     18.94 o 
 -13   4   8       61.70       98.59     21.02 o 
 -12   4   8      162.59      184.67     22.97 o 
 -11   4   8      407.34      502.10     29.54 o 
 -10   4   8      219.71      207.43     14.67 o 
  -9   4   8       81.69       55.66     10.28 o 
  -8   4   8       14.70        9.32      7.50 o 
  -7   4   8      208.79      214.29     13.22 o 
  -6   4   8      167.47      196.01     12.19 o 
  -5   4   8      251.58      317.86     14.24 o 
  -4   4   8       37.47       23.82      7.12 o 
  -3   4   8      143.63      151.87     10.89 o 
  -2   4   8      591.30      679.13     19.39 o 
  -1   4   8     1193.12     1338.44     28.19 o 
   0   4   8     1556.66     1546.74     39.91 o 
   1   4   8       32.75       51.13      7.14 o 
   2   4   8       46.07       19.07      6.47 o 
   3   4   8        8.46       32.46     12.75 o 
   4   4   8      463.14      510.61     29.61 o 
   5   4   8      578.72      683.12     35.20 o 
   6   4   8      134.97      162.54     23.39 o 
   7   4   8       54.99       50.98     20.02 o 
 -13   5   8      106.79      184.74     25.16 o 
 -12   5   8      242.82      255.11     25.02 o 
 -11   5   8      188.75      203.58     22.55 o 
 -10   5   8      143.77      196.80     21.48 o 
  -9   5   8        1.13       -2.12      7.59 o 
  -8   5   8       33.67       29.60      9.24 o 
  -7   5   8      211.12      233.27     13.64 o 
  -6   5   8      415.13      342.44     15.38 o 
  -5   5   8      432.22      409.13     15.98 o 
  -4   5   8      138.91       78.26      9.63 o 
  -3   5   8      321.17      227.62     17.72 o 
  -2   5   8      163.23      201.78     12.58 o 
  -1   5   8      890.37      854.35     23.03 o 
   0   5   8        5.25       -5.96      6.48 o 
   1   5   8       81.77       88.26      8.90 o 
   2   5   8      150.59      157.41     13.31 o 
   3   5   8      832.81      759.99     36.14 o 
   4   5   8      717.50      809.24     38.64 o 
   5   5   8      349.27      287.68     26.41 o 
   6   5   8       30.20       33.61     17.03 o 
 -12   6   8       57.04       98.42     20.82 o 
 -11   6   8      123.93      110.13     19.53 o 
 -10   6   8      133.95      149.09     21.44 o 
  -9   6   8       72.36       53.52     16.58 o 
  -8   6   8      117.17      100.40     10.96 o 
  -7   6   8      315.92      374.96     16.26 o 
  -6   6   8      285.93      334.79     15.12 o 
  -5   6   8      382.45      390.58     29.26 o 
  -4   6   8      644.80      703.99     21.03 o 
  -3   6   8      326.85      313.87     15.43 o 
  -2   6   8      507.73      592.89     20.29 o 
  -1   6   8        4.25       -0.44      7.23 o 
   0   6   8       42.59       39.27     12.75 o 
   1   6   8       62.26       77.35     11.25 o 
   2   6   8      394.76      377.94     19.27 o 
   3   6   8      526.25      521.87     32.22 o 
   4   6   8      342.84      330.60     29.43 o 
   5   6   8       23.10        2.64     16.54 o 
 -12   7   8      118.58      128.96     23.42 o 
 -11   7   8      126.07      165.21     23.14 o 
 -10   7   8      253.42      335.46     26.45 o 
  -9   7   8      514.47      588.49     31.28 o 
  -8   7   8      308.69      315.06     23.25 o 
  -7   7   8      323.67      328.51     23.18 o 
  -6   7   8      374.50      289.02     22.52 o 
  -5   7   8      204.56      192.46     14.19 o 
  -4   7   8      494.33      438.80     18.32 o 
  -3   7   8      328.18      322.38     15.96 o 
  -2   7   8      138.76      111.27     11.92 o 
  -1   7   8      233.77      223.21     15.16 o 
   1   7   8      762.75      733.31     26.24 o 
   2   7   8      485.33      523.88     29.12 o 
   3   7   8      155.01      200.94     25.30 o 
   4   7   8       20.77       21.02     18.49 o 
 -11   8   8       82.21       94.46     20.16 o 
 -10   8   8      158.28      209.76     25.40 o 
  -9   8   8      312.06      279.82     25.30 o 
  -8   8   8      225.86      215.91     23.11 o 
  -7   8   8      167.55      233.08     23.94 o 
  -6   8   8       68.98       63.14     15.71 o 
  -5   8   8       67.95       32.44      9.50 o 
  -4   8   8       82.59      108.65     18.57 o 
  -3   8   8       61.45       42.68     10.39 o 
  -2   8   8      189.93      229.66     15.76 o 
  -1   8   8      371.35      426.96     28.25 o 
   0   8   8      538.17      609.99     23.14 o 
   1   8   8      317.41      349.83     18.93 o 
   2   8   8      111.53      119.90     15.69 o 
   3   8   8        9.68       -4.20     16.96 o 
 -11   9   8       89.49       94.98     20.71 o 
 -10   9   8      101.87      109.61     22.55 o 
  -9   9   8       73.43       67.38     18.31 o 
  -8   9   8      157.75      152.35     22.80 o 
  -7   9   8      135.44      148.56     21.06 o 
  -6   9   8       99.88      104.74     18.97 o 
  -5   9   8      175.70      200.17     22.73 o 
  -4   9   8       39.65       45.19     10.58 o 
  -3   9   8      100.70       65.58     17.45 o 
  -2   9   8      222.72      198.54     24.12 o 
  -1   9   8      380.28      406.63     30.37 o 
   0   9   8      263.06      234.60     16.07 o 
   1   9   8       71.38       41.87     11.82 o 
 -10  10   8       49.62       56.78     18.87 o 
  -9  10   8       87.32       97.03     20.23 o 
  -8  10   8       84.28       84.38     19.36 o 
  -7  10   8       72.14       57.62     18.97 o 
  -6  10   8       93.67       92.79     19.04 o 
  -5  10   8       31.08       45.94     16.06 o 
  -4  10   8       41.78       32.04     16.85 o 
  -3  10   8       80.74       61.13     20.12 o 
  -2  10   8      149.09      186.31     25.44 o 
  -1  10   8      135.13      119.58     22.80 o 
  -7  11   8       90.59      110.23     21.79 o 
  -6  11   8      108.17      132.54     23.94 o 
  -5  11   8       73.19       83.40     20.09 o 
  -4  11   8      106.14       88.58     20.75 o 
   2 -14   9        9.00       42.81     18.77 o 
   3 -14   9       46.45       42.36     20.57 o 
   4 -14   9        4.58       -0.49     17.69 o 
   5 -14   9        3.51      -17.27     18.14 o 
   6 -14   9       15.66       11.26     18.11 o 
   0 -13   9        1.33        6.57     16.19 o 
   1 -13   9        9.44        8.24     15.15 o 
   2 -13   9        3.14       -6.81     15.33 o 
   3 -13   9        8.47        5.60     16.02 o 
   4 -13   9        8.43       19.18     18.21 o 
   5 -13   9        4.11      -16.47     15.12 o 
   6 -13   9        1.58       -9.49     15.08 o 
   7 -13   9        0.55      -23.77     15.85 o 
   8 -13   9        0.09      -22.00     14.67 o 
  -3 -12   9       31.50       35.59     21.23 o 
  -2 -12   9        0.01       -2.92     17.24 o 
   0 -12   9       10.00       30.89     16.54 o 
   1 -12   9        2.65       -3.58     13.59 o 
   2 -12   9        1.71       13.52     14.11 o 
   3 -12   9        1.87      -16.09     11.82 o 
   4 -12   9        1.14       -6.60     15.67 o 
   5 -12   9       25.47       18.52     17.06 o 
   6 -12   9       20.48       15.85     17.06 o 
   7 -12   9       12.78       -5.60     16.99 o 
   8 -12   9       19.19        3.72     19.88 o 
   9 -12   9       18.84        8.20     18.42 o 
  -4 -11   9       19.73       -3.89     18.38 o 
  -3 -11   9        3.34      -17.97     14.63 o 
  -2 -11   9       11.15       -5.53     15.43 o 
  -1 -11   9       16.00        2.12     13.21 o 
   1 -11   9        7.81       18.80     14.28 o 
   2 -11   9        5.81       -1.04     13.48 o 
   3 -11   9        5.69       10.36     13.76 o 
   4 -11   9       49.10       49.97     17.41 o 
   5 -11   9        5.81       14.98     15.29 o 
   6 -11   9        3.85      -22.24     15.43 o 
   7 -11   9       57.62       46.98     20.85 o 
   8 -11   9      109.95      115.72     25.72 o 
   9 -11   9       13.55       -0.70     17.55 o 
  10 -11   9       20.30       29.61     20.30 o 
  -5 -10   9        1.30      -13.94     15.08 o 
  -4 -10   9      132.81      128.03     23.28 o 
  -3 -10   9       80.01       56.40     18.21 o 
  -2 -10   9        2.12       -0.42     15.33 o 
  -1 -10   9       12.63        6.32     14.18 o 
   0 -10   9       42.69       30.83     14.98 o 
   1 -10   9       35.06        6.67     12.09 o 
   2 -10   9        3.44      -16.00     10.67 o 
   3 -10   9       34.10       40.28     14.94 o 
   4 -10   9       43.80       45.28     16.06 o 
   5 -10   9       24.97       42.19     17.86 o 
   6 -10   9        3.65        4.07     14.77 o 
   7 -10   9       96.61       85.39     21.69 o 
   8 -10   9        0.05      -17.06     15.12 o 
   9 -10   9        0.66      -10.06     10.67 o 
  10 -10   9        0.03      -16.03     10.69 o 
  -7  -9   9       43.33       21.09     18.42 o 
  -6  -9   9       23.16       25.68     17.10 o 
  -5  -9   9      236.06      253.65     26.41 o 
  -4  -9   9      199.32      257.69     27.07 o 
  -3  -9   9       55.55       38.05     18.14 o 
  -2  -9   9      128.59      157.15     21.41 o 
  -1  -9   9       72.48       80.87     17.27 o 
   0  -9   9      213.37      257.79     22.07 o 
   1  -9   9      149.06      152.59     13.08 o 
   2  -9   9      103.74       77.05     10.54 o 
   3  -9   9       48.63       42.85     14.04 o 
   4  -9   9       55.95       68.01     18.07 o 
   5  -9   9      103.23       99.15     19.67 o 
   6  -9   9       72.33       65.33     19.32 o 
   7  -9   9        0.51       -6.32     17.53 o 
   8  -9   9       92.92       96.86     13.81 o 
   9  -9   9       16.53        1.31     10.50 o 
  10  -9   9        1.05      -11.44     10.57 o 
  11  -9   9        0.01      -14.59     11.74 o 
  -7  -8   9       14.74       -7.82     16.26 o 
  -6  -8   9      245.23      227.14     25.23 o 
  -5  -8   9      224.23      253.65     26.48 o 
  -4  -8   9        6.03        4.93     13.76 o 
  -3  -8   9      216.94      181.89     21.82 o 
  -2  -8   9       51.19       71.73     15.05 o 
  -1  -8   9        3.96      -17.62     11.75 o 
   0  -8   9        6.62      -13.29      8.86 o 
   1  -8   9      148.25      170.95     12.47 o 
   2  -8   9      121.86       93.69     24.60 o 
   3  -8   9      152.61      168.72     12.82 o 
   4  -8   9      316.79      339.42     24.88 o 
   5  -8   9       41.06       69.30     16.09 o 
   6  -8   9      102.02       63.58     10.53 o 
   7  -8   9      149.44      181.76     15.17 o 
   8  -8   9       59.09      102.90     13.69 o 
   9  -8   9        0.60       -4.83     10.31 o 
  10  -8   9        2.23      -12.32     10.36 o 
  11  -8   9        9.12        6.03     11.41 o 
  -8  -7   9        0.29      -21.02     15.92 o 
  -7  -7   9      120.38      120.45     21.58 o 
  -6  -7   9      142.00      172.65     22.52 o 
  -5  -7   9       59.05       22.07     14.32 o 
  -4  -7   9      146.80      141.48     20.68 o 
  -3  -7   9      500.73      490.07     27.07 o 
  -2  -7   9        1.07       -8.93     10.60 o 
  -1  -7   9      150.27       77.18     14.87 o 
   0  -7   9      109.25       79.55     13.94 o 
   1  -7   9       77.44       57.05      8.97 o 
   2  -7   9      258.29      270.98     13.80 o 
   3  -7   9      177.39      206.75     14.79 o 
   4  -7   9        3.66        5.39      4.98 o 
   5  -7   9        9.90       16.86      8.51 o 
   6  -7   9       99.41       81.97     10.87 o 
   7  -7   9       10.35        1.43      9.77 o 
   8  -7   9       19.16        7.59      9.53 o 
   9  -7   9       27.02       10.95     10.68 o 
  10  -7   9       58.79       56.22     15.93 o 
  11  -7   9        1.79      -18.19     12.13 o 
  -9  -6   9        0.65       -8.58     15.67 o 
  -8  -6   9       41.78       49.66     17.79 o 
  -7  -6   9       27.23       40.90     16.58 o 
  -6  -6   9       22.05       21.41     14.46 o 
  -5  -6   9      202.89      203.26     21.41 o 
  -4  -6   9      259.25      229.29     21.65 o 
  -3  -6   9      185.55      165.04     18.18 o 
  -2  -6   9      505.94      497.20     25.47 o 
  -1  -6   9      292.86      183.80     17.76 o 
   0  -6   9       58.25       31.62     10.53 o 
   1  -6   9      529.09      442.28     16.41 o 
   2  -6   9      114.29      126.95     10.50 o 
   3  -6   9      241.81      252.32      9.88 o 
   4  -6   9      112.31      118.55     12.04 o 
   5  -6   9      154.80      125.88      8.62 o 
   6  -6   9       95.59       74.23     10.82 o 
   7  -6   9      191.49      227.48     15.06 o 
   8  -6   9      121.06      112.90     16.96 o 
   9  -6   9       33.44       17.82     10.55 o 
  10  -6   9        1.38       -8.93     12.58 o 
  11  -6   9        0.51       -9.83     13.66 o 
 -10  -5   9        1.08      -13.97     16.96 o 
  -9  -5   9        7.31       -6.64     16.47 o 
  -8  -5   9        7.00        7.47     14.77 o 
  -7  -5   9       23.49       10.81     14.49 o 
  -6  -5   9      224.84      226.10     23.46 o 
  -5  -5   9       28.11        4.14     12.16 o 
  -4  -5   9      129.61      149.54     17.97 o 
  -3  -5   9     1969.82     2160.84     51.99 o 
  -2  -5   9      467.25      483.47     24.33 o 
  -1  -5   9       91.12      104.57     15.15 o 
   0  -5   9       69.05       53.66     12.16 o 
   1  -5   9      280.23      262.20     13.19 o 
   2  -5   9       91.89       99.66      6.80 o 
   3  -5   9      517.87      552.23     16.10 o 
   4  -5   9      269.27      193.63      9.95 o 
   5  -5   9       60.97       30.33      6.22 o 
   6  -5   9       33.34       40.74      6.57 o 
   7  -5   9       35.99       44.76     10.31 o 
   8  -5   9      117.77      100.86     13.58 o 
   9  -5   9        3.77        7.85     14.46 o 
  10  -5   9       20.93       16.61     14.53 o 
  11  -5   9        0.01        4.55     17.03 o 
 -10  -4   9        3.71       32.77     18.59 o 
  -9  -4   9        0.25       -3.61     14.21 o 
  -8  -4   9        0.38      -18.18     14.35 o 
  -7  -4   9       43.45       29.50     15.19 o 
  -6  -4   9       72.78       38.09     14.98 o 
  -5  -4   9       24.06       41.46     13.66 o 
  -4  -4   9     1137.26     1153.80     38.61 o 
  -3  -4   9      261.23      297.62     20.96 o 
  -2  -4   9       27.42       13.87     10.32 o 
  -1  -4   9      132.83       60.40     11.57 o 
   0  -4   9       31.77       27.60      3.88 o 
   1  -4   9      132.45      138.45      7.03 o 
   2  -4   9       56.28       75.55     10.13 o 
   3  -4   9       22.50       50.57      6.12 o 
   4  -4   9       78.01      145.47     15.08 o 
   5  -4   9       45.30       18.91      6.09 o 
   6  -4   9       81.39       77.14     13.63 o 
   7  -4   9       59.69       88.79      8.57 o 
   8  -4   9       21.58       21.65     14.39 o 
   9  -4   9       12.61       -1.36     13.48 o 
  10  -4   9        8.30       13.34     15.85 o 
  11  -4   9        2.88      -16.26     16.44 o 
 -11  -3   9        0.80        6.19     14.32 o 
 -10  -3   9       29.82        6.29     15.19 o 
  -9  -3   9       33.31       47.12     17.55 o 
  -8  -3   9      248.68      207.47     22.62 o 
  -7  -3   9        9.91      -18.59     14.18 o 
  -6  -3   9      206.03      122.54     17.65 o 
  -5  -3   9      137.63       98.56     15.33 o 
  -4  -3   9       27.70        7.99      9.73 o 
  -3  -3   9      147.35      157.53     15.99 o 
  -2  -3   9      460.50      395.83     22.31 o 
  -1  -3   9       38.20       33.75      7.16 o 
   0  -3   9      168.81      219.39      7.65 o 
   1  -3   9      187.98      127.96      7.17 o 
   2  -3   9        4.97       -0.90      4.47 o 
   3  -3   9        1.52        7.34      4.75 o 
   4  -3   9       11.20       10.83      5.53 o 
   5  -3   9        3.98        3.57      5.77 o 
   6  -3   9       59.56       49.32      7.63 o 
   7  -3   9      138.93      157.77     18.63 o 
   8  -3   9        4.21       -0.10     13.07 o 
   9  -3   9        6.31       13.76     13.73 o 
  10  -3   9       84.31       99.95     20.05 o 
 -11  -2   9       20.77        9.49     17.65 o 
 -10  -2   9        0.50       -1.32     14.21 o 
  -9  -2   9      141.19      107.97     19.70 o 
  -8  -2   9        3.88       -7.33     13.80 o 
  -7  -2   9       64.37      146.58     18.84 o 
  -6  -2   9       41.95       39.30     13.48 o 
  -5  -2   9       17.71        0.87     10.39 o 
  -4  -2   9      510.40      462.10     23.77 o 
  -3  -2   9      261.65      231.34     19.29 o 
  -2  -2   9        0.37        1.14      4.83 o 
  -1  -2   9        8.26       23.08      4.79 o 
   0  -2   9      509.92      475.13     10.96 o 
   1  -2   9        1.03       -2.84      3.78 o 
   2  -2   9       78.71      113.34      7.00 o 
   3  -2   9      123.40       89.14      7.24 o 
   4  -2   9       94.75      159.94      9.34 o 
   5  -2   9      134.24      166.81      9.86 o 
   6  -2   9      167.51      197.57     17.71 o 
   7  -2   9      243.84      200.38     20.92 o 
   8  -2   9        0.61      -12.79     11.57 o 
   9  -2   9       38.79       64.26     17.72 o 
  10  -2   9       14.04       18.18     18.66 o 
 -12  -1   9        5.75      -24.29     16.19 o 
 -11  -1   9        1.27       -1.15     14.46 o 
 -10  -1   9        0.52      -15.50     12.89 o 
  -9  -1   9        9.72       -8.76     12.44 o 
  -8  -1   9       82.79       60.92     15.57 o 
  -7  -1   9       15.23        9.90     11.47 o 
  -6  -1   9       36.99       10.60     12.09 o 
  -5  -1   9      197.18      255.11     19.95 o 
  -4  -1   9      181.06      230.16      9.81 o 
  -3  -1   9       31.77        7.70      4.43 o 
  -2  -1   9       28.90        8.01      7.25 o 
  -1  -1   9        7.80        0.16      2.68 o 
   0  -1   9       29.33       19.22      4.12 o 
   1  -1   9      209.86      155.87      7.89 o 
   2  -1   9       37.17        0.34      4.25 o 
   3  -1   9        1.10       -6.38      4.26 o 
   4  -1   9      508.77      505.49     14.17 o 
   5  -1   9      254.64      239.16     14.23 o 
   6  -1   9      185.58      180.43     19.25 o 
   7  -1   9        0.04      -15.69     10.46 o 
   8  -1   9       15.16       -5.80     13.17 o 
   9  -1   9       19.80        1.36     15.22 o 
  10  -1   9        0.33       16.47     18.94 o 
 -12   0   9        0.74       -7.12     16.16 o 
 -11   0   9        0.69       -5.56     13.97 o 
 -10   0   9        6.50      -10.25     12.93 o 
  -9   0   9      135.60      136.47     18.66 o 
  -8   0   9        3.50       -2.29     12.16 o 
  -7   0   9       29.21       24.19     12.41 o 
  -6   0   9      226.62      221.71     11.44 o 
  -5   0   9        1.70        3.22      5.20 o 
  -4   0   9      444.45      421.12     15.41 o 
  -3   0   9      612.52      659.57     15.98 o 
  -2   0   9      164.95      182.50     18.80 o 
  -1   0   9      127.87       84.99      7.35 o 
   0   0   9       38.07       29.98      3.89 o 
   1   0   9      228.40      218.40      8.67 o 
   2   0   9        7.34       -2.28      4.78 o 
   3   0   9      106.56       91.28     10.05 o 
   4   0   9      166.96      175.16     14.39 o 
   5   0   9      132.69      120.05     11.22 o 
   6   0   9       23.21        1.60     12.61 o 
   7   0   9      103.49      121.01     19.25 o 
   8   0   9       10.53        0.97     13.90 o 
   9   0   9        1.30      -20.69     13.80 o 
 -12   1   9        0.00      -21.69     14.46 o 
 -11   1   9        2.81        1.63     15.33 o 
 -10   1   9       11.60        8.06     14.07 o 
  -9   1   9       18.07        2.57     13.41 o 
  -8   1   9       65.91       57.97     15.53 o 
  -7   1   9      152.13      159.46     13.19 o 
  -6   1   9       28.91        6.57      6.36 o 
  -5   1   9      613.17      585.34     16.53 o 
  -4   1   9     1238.10     1217.80     35.33 o 
  -3   1   9      125.52      122.99      8.99 o 
  -2   1   9       64.94       77.61      5.58 o 
  -1   1   9      311.54      390.47     13.82 o 
   0   1   9       82.06      145.99      8.36 o 
   1   1   9        0.51       -2.00      6.08 o 
   2   1   9       26.39       -5.45      6.22 o 
   3   1   9       18.71        8.84     11.40 o 
   4   1   9       12.32        7.08      6.78 o 
   5   1   9       51.19       37.78     14.04 o 
   6   1   9      319.34      345.75     24.67 o 
   7   1   9       11.64        2.26     14.46 o 
   8   1   9        2.43       -5.66     13.10 o 
 -11   2   9        0.06      -16.84     11.22 o 
 -10   2   9        2.52       13.83     13.24 o 
  -9   2   9       58.58       48.67     10.00 o 
  -8   2   9      119.65      154.18     12.15 o 
  -7   2   9      183.51      174.19     12.01 o 
  -6   2   9      713.15      683.51     19.02 o 
  -5   2   9      232.68      232.00     12.55 o 
  -4   2   9      250.73      237.31     12.26 o 
  -3   2   9        4.06       -9.07      6.05 o 
  -2   2   9      288.48      164.34     10.56 o 
  -1   2   9        1.68       -5.51      5.77 o 
   0   2   9        3.21       -3.58      5.19 o 
   1   2   9       22.57        9.07      6.30 o 
   2   2   9       13.80       -7.14      6.05 o 
   3   2   9        9.27        8.72      7.06 o 
   4   2   9       11.36       27.80      8.94 o 
   5   2   9      187.42      227.00     21.13 o 
   6   2   9        1.47      -14.28     13.38 o 
   7   2   9       48.79       25.23     14.70 o 
   8   2   9       41.96       23.11     16.23 o 
 -11   3   9        1.63      -14.32     12.93 o 
 -10   3   9        2.23       12.01      9.51 o 
  -9   3   9        1.73       -8.56      8.09 o 
  -8   3   9      113.65      115.73     11.65 o 
  -7   3   9      273.40      239.91     13.82 o 
  -6   3   9      496.81      479.98     17.10 o 
  -5   3   9       69.81       57.64      8.60 o 
  -4   3   9      121.61       74.82      8.72 o 
  -3   3   9      173.12      158.41     11.33 o 
  -2   3   9       21.58       14.93      7.13 o 
  -1   3   9       73.05       75.25      9.75 o 
   0   3   9      229.20      169.00     11.42 o 
   1   3   9       78.95       58.51      7.44 o 
   2   3   9       47.48       66.25      9.80 o 
   3   3   9       33.48       96.02     16.44 o 
   4   3   9       18.97       -7.58     10.70 o 
   5   3   9       32.79       13.97     13.59 o 
   6   3   9       45.66       26.65     16.09 o 
   7   3   9       55.73       60.82     18.11 o 
 -11   4   9        7.49        5.49     14.01 o 
 -10   4   9       43.93       31.57     10.68 o 
  -9   4   9       15.25       -2.84      8.67 o 
  -8   4   9        0.57       -9.06      7.37 o 
  -7   4   9        0.15       -2.71      7.52 o 
  -6   4   9        1.25        4.14      7.02 o 
  -5   4   9       63.31       66.61      9.31 o 
  -4   4   9      190.59      201.24     12.80 o 
  -3   4   9        4.60       -5.93      6.48 o 
  -2   4   9        0.20       -4.64      9.42 o 
  -1   4   9        4.04       -5.03      7.13 o 
   0   4   9        0.04       19.07      6.09 o 
   1   4   9        0.08       -5.49      5.35 o 
   2   4   9      135.74       84.48      9.08 o 
   3   4   9        1.88        4.87     13.00 o 
   4   4   9       77.09       65.30     17.24 o 
   5   4   9       75.42       65.75     17.58 o 
   6   4   9       61.73       31.17     18.18 o 
 -12   5   9        0.32       20.30     16.16 o 
 -11   5   9       51.07       68.25     18.14 o 
 -10   5   9        7.29       10.36     14.28 o 
  -9   5   9        5.08        9.17      8.97 o 
  -8   5   9       12.56       18.26      8.62 o 
  -7   5   9      190.76      249.23     14.82 o 
  -6   5   9      121.35      133.69     11.83 o 
  -5   5   9       75.86       84.81     10.79 o 
  -4   5   9        1.19       -7.81      7.37 o 
  -3   5   9      403.28      411.48     17.02 o 
  -2   5   9       85.63       75.24     10.12 o 
  -1   5   9      109.56      140.35     12.62 o 
   0   5   9      220.42      201.42     11.02 o 
   1   5   9       26.00       16.05      7.32 o 
   2   5   9        0.05      -10.65      8.02 o 
   3   5   9       85.24      139.11     21.13 o 
   4   5   9       36.82       58.07     17.97 o 
   5   5   9        5.01       17.06     15.95 o 
 -12   6   9        0.44      -12.06     14.07 o 
 -11   6   9        0.23      -20.59     13.73 o 
 -10   6   9        4.24       -6.88     14.01 o 
  -9   6   9        3.15        3.75     13.24 o 
  -8   6   9        4.34       -0.03      8.31 o 
  -7   6   9      106.78       59.59      9.99 o 
  -6   6   9       21.39       13.44     21.01 o 
  -5   6   9       22.92       15.05      8.91 o 
  -4   6   9      104.89      110.62     12.06 o 
  -3   6   9       22.23       26.05      8.38 o 
  -2   6   9       23.40        4.64      7.80 o 
  -1   6   9        3.37       -2.83      7.33 o 
   0   6   9       64.43       57.66      8.77 o 
   1   6   9        0.75       -2.52      8.61 o 
   2   6   9       25.66       18.28      9.97 o 
   3   6   9       24.57       30.86     17.34 o 
   4   6   9        0.26       18.21     17.38 o 
 -11   7   9        0.00        0.24     15.67 o 
 -10   7   9        0.14       21.69     14.32 o 
  -9   7   9        5.47       -0.24     12.86 o 
  -8   7   9       48.67       50.49     17.03 o 
  -7   7   9       46.09       28.39     14.87 o 
  -6   7   9       64.91       49.07     16.72 o 
  -5   7   9       81.66       79.71     11.24 o 
  -4   7   9        0.03        2.29      8.14 o 
  -3   7   9      196.85      192.07     14.47 o 
  -2   7   9        0.07        6.20      8.47 o 
  -1   7   9        0.89       -3.67      8.67 o 
   0   7   9       31.48       24.63     11.06 o 
   1   7   9        4.49       -5.71      8.66 o 
   2   7   9        0.00       -3.50      9.98 o 
   3   7   9        0.97       -2.81     16.68 o 
 -11   8   9        1.03      -20.36     14.53 o 
 -10   8   9       18.89       13.90     16.54 o 
  -9   8   9       14.44       30.58     17.52 o 
  -8   8   9       37.71       52.02     16.54 o 
  -7   8   9       49.35       72.01     18.63 o 
  -6   8   9       22.92       10.46     14.84 o 
  -5   8   9        1.47       11.31      8.94 o 
  -4   8   9      140.43      151.73     14.45 o 
  -3   8   9       57.25       90.36     18.04 o 
  -2   8   9        5.21        9.51     11.33 o 
  -1   8   9       20.95       34.20     16.30 o 
   0   8   9       27.20       32.11     11.23 o 
   1   8   9        4.28      -12.69      8.46 o 
   2   8   9        3.73       -3.45     12.28 o 
 -10   9   9       14.17       39.30     18.52 o 
  -9   9   9       15.80      -10.22     14.49 o 
  -8   9   9       11.84       28.57     15.67 o 
  -7   9   9       24.70       19.67     16.16 o 
  -6   9   9        0.01      -14.35     13.59 o 
  -5   9   9        8.90       -1.39     14.42 o 
  -4   9   9       20.72        9.36      9.95 o 
  -3   9   9        2.40        4.96      9.53 o 
  -2   9   9       15.60       14.11     15.01 o 
   0   9   9        0.00       -1.13      9.55 o 
  -8  10   9        2.78       17.27     17.93 o 
  -7  10   9       10.05        9.31     15.50 o 
  -6  10   9        6.99       -7.16     15.40 o 
  -5  10   9        4.91       -8.24     13.45 o 
  -4  10   9       17.36       31.66     16.99 o 
  -3  10   9       22.18       22.35     16.58 o 
   3 -14  10      107.25       81.42     22.21 o 
   4 -14  10      122.90      112.74     24.36 o 
   5 -14  10      131.77      159.72     26.76 o 
   0 -13  10        4.52       -8.76     16.30 o 
   1 -13  10        0.83       -3.61     15.19 o 
   2 -13  10      151.00      160.07     24.78 o 
   3 -13  10      210.56      224.95     27.32 o 
   4 -13  10      280.32      315.62     30.20 o 
   5 -13  10      155.03      121.11     23.91 o 
   6 -13  10       85.34       83.40     24.26 o 
   7 -13  10       54.45       12.20     19.39 o 
  -2 -12  10       22.59       34.33     19.88 o 
   0 -12  10        0.80       -9.24     15.74 o 
   1 -12  10      148.67      145.75     22.76 o 
   2 -12  10      369.73      340.50     29.16 o 
   3 -12  10      419.35      399.82     32.56 o 
   4 -12  10      233.68      243.33     27.87 o 
   5 -12  10      134.03      153.15     24.19 o 
   6 -12  10      130.92      116.14     24.29 o 
   7 -12  10      112.95       91.05     22.73 o 
   8 -12  10       72.45       60.02     21.37 o 
   9 -12  10       23.81       -7.75     20.92 o 
  -4 -11  10      104.93      115.83     22.35 o 
  -3 -11  10       48.24       73.54     19.70 o 
  -2 -11  10        0.95       -5.80     16.16 o 
  -1 -11  10        1.70      -17.76     14.84 o 
   0 -11  10      265.24      292.72     27.07 o 
   1 -11  10      666.66      793.84     40.10 o 
   2 -11  10      573.77      659.38     36.35 o 
   3 -11  10      593.10      607.60     35.34 o 
   4 -11  10      138.85      127.82     22.24 o 
   5 -11  10      199.11      162.92     24.05 o 
   6 -11  10      297.57      316.66     29.30 o 
   7 -11  10      179.17      146.76     24.33 o 
   8 -11  10      114.78      145.47     25.23 o 
   9 -11  10       57.17       55.71     24.29 o 
  -5 -10  10       67.39       46.60     20.92 o 
  -4 -10  10       42.02       43.51     18.42 o 
  -3 -10  10       28.03       20.61     16.12 o 
  -2 -10  10       73.33       54.80     18.52 o 
  -1 -10  10      395.72      451.22     29.96 o 
   0 -10  10     1063.20     1066.33     38.99 o 
   1 -10  10      338.03      326.95     26.45 o 
   2 -10  10       54.02       17.48     14.91 o 
   3 -10  10       51.83       68.39     19.18 o 
   4 -10  10      160.71      162.05     22.45 o 
   5 -10  10      414.40      445.17     31.83 o 
   6 -10  10      335.07      361.98     29.71 o 
   7 -10  10      407.27      363.54     29.96 o 
   8 -10  10      103.87       63.94     20.75 o 
   9 -10  10      104.92       68.53     21.27 o 
  10 -10  10      109.29       69.26     24.33 o 
  -6  -9  10       39.95       30.30     19.15 o 
  -5  -9  10       57.28       49.73     18.80 o 
  -4  -9  10        6.56      -23.04     15.36 o 
  -3  -9  10      160.38      179.01     21.82 o 
  -2  -9  10      470.09      450.11     28.81 o 
  -1  -9  10     1311.26     1369.51     43.23 o 
   0  -9  10      777.48      794.05     32.74 o 
   1  -9  10       33.25        9.33      8.50 o 
   2  -9  10      107.64      105.09     18.24 o 
   3  -9  10       19.96        8.17     14.35 o 
   4  -9  10      361.17      388.28     29.78 o 
   5  -9  10      677.44      871.23     40.38 o 
   6  -9  10      759.63      967.88     42.19 o 
   7  -9  10      341.37      314.19     28.32 o 
   8  -9  10      125.67       93.83     21.96 o 
   9  -9  10       54.32       51.55     12.32 o 
  10  -9  10       45.34       27.84     13.00 o 
  -7  -8  10       48.24       26.97     17.45 o 
  -6  -8  10      108.20      110.37     21.34 o 
  -5  -8  10       89.12       85.04     18.07 o 
  -4  -8  10      274.90      270.44     26.59 o 
  -3  -8  10      253.72      317.22     25.75 o 
  -2  -8  10      949.46      974.06     38.16 o 
  -1  -8  10      447.58      448.09     27.04 o 
   0  -8  10        6.88        3.23     10.36 o 
   1  -8  10        2.08       -9.95      6.63 o 
   2  -8  10        5.14      -11.42      7.61 o 
   3  -8  10      296.06      292.40     25.37 o 
   4  -8  10      592.11      604.09     31.83 o 
   5  -8  10      318.39      368.58     27.11 o 
   6  -8  10      624.09      730.83     35.93 o 
   7  -8  10      105.51       79.17     12.50 o 
   8  -8  10       84.94       41.86     11.78 o 
   9  -8  10       84.81       69.64     18.14 o 
  10  -8  10       26.87        2.48     11.37 o 
  -8  -7  10      107.21      129.94     22.83 o 
  -7  -7  10      249.74      343.94     30.55 o 
  -6  -7  10      191.49      209.10     25.54 o 
  -5  -7  10      246.20      251.85     26.06 o 
  -4  -7  10      432.97      484.10     29.30 o 
  -3  -7  10      139.59      151.41     19.08 o 
  -2  -7  10      375.31      413.93     25.16 o 
  -1  -7  10        2.52      -15.48     10.32 o 
   0  -7  10       22.87        5.25     11.64 o 
   1  -7  10      473.87      396.45     16.87 o 
   2  -7  10     1209.77     1228.98     27.06 o 
   3  -7  10     1580.49     1572.65     30.98 o 
   4  -7  10      666.01      680.79     32.11 o 
   5  -7  10      172.16      180.69     13.56 o 
   6  -7  10      160.24      238.78     14.95 o 
   7  -7  10       63.37       90.15     21.95 o 
   8  -7  10      139.55      146.28     15.09 o 
   9  -7  10      115.48      147.80     25.30 o 
  10  -7  10      111.31      101.74     21.44 o 
  -9  -6  10      145.86      128.76     23.21 o 
  -8  -6  10      241.95      270.82     28.46 o 
  -7  -6  10      176.12      235.86     26.76 o 
  -6  -6  10      254.08      293.58     25.99 o 
  -5  -6  10      429.84      429.15     28.46 o 
  -4  -6  10       39.62       23.94     13.80 o 
  -3  -6  10      211.43      212.93     22.52 o 
  -2  -6  10       57.62       55.88     13.24 o 
  -1  -6  10      224.73      248.41     19.95 o 
   0  -6  10     1116.88     1246.72     27.40 o 
   1  -6  10     3235.52     3238.86     46.56 o 
   2  -6  10     2471.52     2507.29     39.85 o 
   3  -6  10     1353.49     1285.53     27.69 o 
   4  -6  10      167.77      160.68      9.49 o 
   5  -6  10      449.52      421.44     13.17 o 
   6  -6  10       67.61       56.54     10.86 o 
   7  -6  10      298.80      348.65     18.32 o 
   8  -6  10      218.02      258.63     17.38 o 
   9  -6  10      276.29      331.47     19.38 o 
  10  -6  10      172.47      186.93     24.71 o 
  -9  -5  10      126.44      102.66     21.34 o 
  -8  -5  10      108.05      107.94     20.57 o 
  -7  -5  10      329.40      286.46     26.03 o 
  -6  -5  10      422.51      433.18     28.81 o 
  -5  -5  10      466.72      459.87     27.98 o 
  -4  -5  10       85.86       80.21     16.68 o 
  -3  -5  10      128.10      181.89     19.39 o 
  -2  -5  10      301.97      366.01     23.11 o 
  -1  -5  10     1631.07     1652.39     44.10 o 
   0  -5  10     2247.30     2374.70     50.22 o 
   1  -5  10     2501.80     2470.48     49.23 o 
   2  -5  10      505.46      568.26     18.71 o 
   3  -5  10        2.87      -12.34      8.22 o 
   4  -5  10      501.77      444.86     18.22 o 
   5  -5  10       21.77       24.12      6.56 o 
   6  -5  10      313.57      322.13     16.93 o 
   7  -5  10      380.53      373.90     18.30 o 
   8  -5  10      224.20      222.16     15.81 o 
   9  -5  10      385.31      400.48     28.57 o 
  10  -5  10      170.23      148.46     22.21 o 
 -10  -4  10       92.21       88.51     21.13 o 
  -9  -4  10       28.19       32.28     18.35 o 
  -8  -4  10       26.91       23.28     17.17 o 
  -7  -4  10      245.77      241.39     24.40 o 
  -6  -4  10      726.35      744.32     34.37 o 
  -5  -4  10      103.87       91.61     16.51 o 
  -4  -4  10      499.57      430.26     25.44 o 
  -3  -4  10      182.34      148.08     17.38 o 
  -2  -4  10      908.57      876.45     32.98 o 
  -1  -4  10     1433.74     1317.73     37.74 o 
   0  -4  10      661.67      540.50     18.99 o 
   1  -4  10      157.04      170.47     12.09 o 
   2  -4  10       43.36       32.82      5.50 o 
   3  -4  10       90.72      120.39      8.32 o 
   4  -4  10     2423.78     2425.62     30.92 o 
   5  -4  10      962.11      967.07     19.61 o 
   6  -4  10      480.24      600.80     16.41 o 
   7  -4  10      308.99      353.35     18.36 o 
   8  -4  10       85.65       98.07     19.11 o 
   9  -4  10      111.26      109.30     21.48 o 
  10  -4  10       70.92       44.20     19.36 o 
 -11  -3  10       94.62      131.40     23.28 o 
 -10  -3  10        6.94        4.20     17.48 o 
  -9  -3  10       12.78       -4.76     15.85 o 
  -8  -3  10      129.10      114.13     19.77 o 
  -7  -3  10      176.73      180.33     21.41 o 
  -6  -3  10      476.47      411.88     28.32 o 
  -5  -3  10      577.22      554.36     28.36 o 
  -4  -3  10      715.66      680.10     29.71 o 
  -3  -3  10     1435.87     1615.69     44.48 o 
  -2  -3  10      639.45      763.15     30.44 o 
  -1  -3  10      328.59      316.38     20.57 o 
   0  -3  10        4.04        0.37      3.69 o 
   1  -3  10       72.07       57.29      5.94 o 
   2  -3  10      170.27      192.75      9.03 o 
   3  -3  10     1185.93     1362.12     21.50 o 
   4  -3  10     1592.31     1695.27     25.44 o 
   5  -3  10     1245.85     1107.60     21.12 o 
   6  -3  10      186.45      128.68     10.07 o 
   7  -3  10       78.48       56.58     15.64 o 
   8  -3  10      120.59       42.81     16.72 o 
   9  -3  10        1.71      -11.12     13.07 o 
  10  -3  10       60.34       57.41     20.82 o 
 -11  -2  10       14.36        2.92     16.19 o 
 -10  -2  10       24.40       24.47     17.62 o 
  -9  -2  10      121.62      112.63     19.98 o 
  -8  -2  10      392.67      367.68     28.53 o 
  -7  -2  10      224.15      246.22     22.97 o 
  -6  -2  10       25.91       16.75     12.51 o 
  -5  -2  10      477.93      456.33     25.82 o 
  -4  -2  10     1647.20     1679.67     45.42 o 
  -3  -2  10     1135.71     1165.27     36.59 o 
  -2  -2  10     1693.55     1479.05     40.94 o 
  -1  -2  10       93.62      108.62      9.07 o 
   0  -2  10        6.98        7.82      4.08 o 
   1  -2  10       53.76       33.51      5.35 o 
   2  -2  10     1596.86     1746.13     24.18 o 
   3  -2  10     1617.66     1756.90     25.10 o 
   4  -2  10      749.24      787.63     17.45 o 
   5  -2  10      325.31      344.00     12.91 o 
   6  -2  10       49.57       92.85     11.46 o 
   7  -2  10      246.39      307.52     24.81 o 
   8  -2  10       25.58       29.68     16.26 o 
   9  -2  10       74.50       60.36     19.50 o 
 -11  -1  10       31.09        3.58     16.92 o 
 -10  -1  10      270.69      275.58     27.42 o 
  -9  -1  10      294.40      284.38     24.85 o 
  -8  -1  10      401.31      415.18     26.93 o 
  -7  -1  10       88.17       68.74     15.71 o 
  -6  -1  10        1.89       -2.68     11.09 o 
  -5  -1  10      949.96      852.01     32.91 o 
  -4  -1  10      577.80      506.61     25.44 o 
  -3  -1  10      782.71      759.85     29.96 o 
  -2  -1  10      201.06      169.76     17.55 o 
  -1  -1  10      336.06      247.56     11.26 o 
   0  -1  10      221.90      265.43      9.51 o 
   1  -1  10     1843.53     1629.27     22.76 o 
   2  -1  10     1932.74     2065.66     29.24 o 
   3  -1  10      395.68      522.24     14.80 o 
   4  -1  10       53.67       43.38     10.70 o 
   5  -1  10       42.42       16.33      8.03 o 
   6  -1  10      288.71      272.43     15.38 o 
   7  -1  10      182.76      222.55     24.53 o 
   8  -1  10      194.85      193.12     23.49 o 
   9  -1  10      104.63      158.05     23.28 o 
 -12   0  10       38.25      -19.01     16.30 o 
 -11   0  10      309.94      359.13     29.57 o 
 -10   0  10      407.77      422.58     28.46 o 
  -9   0  10      382.28      318.43     25.16 o 
  -8   0  10      220.96      216.71     22.38 o 
  -7   0  10        1.97       29.85     12.93 o 
  -6   0  10      296.43      316.03     22.69 o 
  -5   0  10      616.39      617.82     29.05 o 
  -4   0  10      620.06      575.07     31.45 o 
  -3   0  10      640.63      751.52     18.18 o 
  -2   0  10      403.64      452.60     14.74 o 
  -1   0  10     1214.99     1167.66     24.39 o 
   0   0  10     1533.66     1531.71     21.82 o 
   1   0  10     1159.00     1274.76     26.79 o 
   2   0  10      607.64      637.93     19.45 o 
   3   0  10        5.84        0.08      5.91 o 
   4   0  10       44.79       35.23      8.30 o 
   5   0  10      497.53      449.57     18.82 o 
   6   0  10      209.37      256.57     23.53 o 
   7   0  10      313.96      277.15     24.01 o 
   8   0  10      216.32      256.05     27.11 o 
 -12   1  10      157.75      188.63     25.09 o 
 -11   1  10      332.80      385.47     28.29 o 
 -10   1  10      470.93      531.39     31.80 o 
  -9   1  10      269.46      301.16     24.08 o 
  -8   1  10       24.91       27.32     14.60 o 
  -7   1  10      333.27      352.94     23.87 o 
  -6   1  10      270.36      290.80     13.53 o 
  -5   1  10      373.12      361.97     14.15 o 
  -4   1  10      324.11      294.15     12.93 o 
  -3   1  10      282.55      205.23     11.16 o 
  -2   1  10     1349.44     1339.08     54.87 o 
  -1   1  10     2145.84     2175.86     53.94 o 
   0   1  10     2455.33     2167.34     49.12 o 
   1   1  10      451.58      505.98     17.99 o 
   2   1  10      127.72       78.18      9.98 o 
   3   1  10       15.18       21.03      8.21 o 
   4   1  10      528.89      499.71     20.06 o 
   5   1  10      308.40      329.69     24.40 o 
   6   1  10      464.66      460.53     29.71 o 
   7   1  10      131.79      216.68     26.20 o 
   8   1  10      126.14      149.43     24.33 o 
 -11   2  10      107.23       81.25     19.32 o 
 -10   2  10      319.80      353.25     27.49 o 
  -9   2  10       35.75       14.28     14.18 o 
  -8   2  10      177.71      174.73     20.16 o 
  -7   2  10      526.64      576.03     19.10 o 
  -6   2  10      551.17      513.27     26.64 o 
  -5   2  10      610.10      605.91     22.50 o 
  -4   2  10      516.77      492.73     16.84 o 
  -3   2  10      325.37      388.25     15.07 o 
  -2   2  10     1175.36     1143.86     34.58 o 
  -1   2  10      796.26      974.74     23.72 o 
   0   2  10     1105.19     1211.97     21.20 o 
   1   2  10      862.30     1007.36     19.94 o 
   2   2  10       46.74       49.25      9.56 o 
   3   2  10      554.75      603.36     36.72 o 
   4   2  10      245.95      242.86     16.35 o 
   5   2  10      239.89      228.11     25.06 o 
   6   2  10       87.69      106.41     19.50 o 
   7   2  10       69.41      103.35     21.79 o 
 -11   3  10       55.73       41.39     16.75 o 
 -10   3  10       89.68       78.26     17.83 o 
  -9   3  10      184.85      171.88     20.75 o 
  -8   3  10      249.45      214.76     14.17 o 
  -7   3  10      456.57      487.60     17.87 o 
  -6   3  10      179.35      220.56     13.39 o 
  -5   3  10      421.56      464.45     17.19 o 
  -4   3  10      687.61      672.87     19.92 o 
  -3   3  10      536.53      529.92     17.93 o 
  -2   3  10      309.45      307.05     14.81 o 
  -1   3  10      159.80      106.23     11.50 o 
   0   3  10      152.13      217.43     11.27 o 
   1   3  10      363.90      274.46     12.19 o 
   2   3  10      796.05      774.80     24.56 o 
   3   3  10      655.17      644.08     23.20 o 
   4   3  10      242.85      224.08     23.91 o 
   5   3  10       58.91       42.19     15.64 o 
   6   3  10       28.13        0.66     15.74 o 
 -10   4  10      184.17      250.03     17.10 o 
  -9   4  10      347.03      372.66     19.01 o 
  -8   4  10      117.01      117.97     26.67 o 
  -7   4  10      256.09      208.36     14.22 o 
  -6   4  10       53.38       42.67      9.83 o 
  -5   4  10       91.34       75.55     10.22 o 
  -4   4  10      330.59      261.16     14.44 o 
  -3   4  10        1.79       -2.71      7.07 o 
  -2   4  10       36.47       28.35     12.74 o 
  -1   4  10       24.91        3.06      8.04 o 
   0   4  10      130.43      103.71     16.28 o 
   1   4  10      738.85      872.49     20.51 o 
   2   4  10      827.10      954.28     27.99 o 
   3   4  10      257.01      306.17     25.02 o 
   4   4  10       38.95       25.58     15.46 o 
   5   4  10       23.34       10.77     15.85 o 
 -11   5  10      165.93      216.99     24.08 o 
 -10   5  10      342.53      394.96     26.86 o 
  -9   5  10      192.48      162.16     14.87 o 
  -8   5  10      121.82       87.95     20.71 o 
  -7   5  10       42.96       42.87      9.74 o 
  -6   5  10      100.51      150.60     12.68 o 
  -5   5  10      197.74      173.96     13.54 o 
  -4   5  10      195.88      221.35     14.55 o 
  -3   5  10      150.47      140.95     12.91 o 
  -2   5  10      114.52      149.33     13.39 o 
  -1   5  10      423.63      408.90     18.60 o 
   0   5  10      740.55      751.98     19.73 o 
   1   5  10      536.31      562.18     18.09 o 
   2   5  10      245.62      276.87     24.05 o 
   3   5  10       28.66       62.90     17.06 o 
   4   5  10       20.03       33.05     16.61 o 
 -11   6  10      355.60      388.46     28.77 o 
 -10   6  10      224.50      247.54     22.59 o 
  -9   6  10      135.40      166.71     20.96 o 
  -8   6  10       72.78       66.28     11.87 o 
  -7   6  10      121.22      138.43     14.03 o 
  -6   6  10      401.47      439.54     45.23 o 
  -5   6  10      233.04      210.14     14.92 o 
  -4   6  10      265.38      215.48     14.71 o 
  -3   6  10      140.49      158.23     13.96 o 
  -2   6  10      241.34      212.49     15.84 o 
  -1   6  10      595.19      652.42     23.47 o 
   0   6  10      417.83      416.95     16.61 o 
   1   6  10      132.32      191.72     13.46 o 
   2   6  10       17.02       36.25     16.92 o 
   3   6  10       23.76       33.71     15.92 o 
 -11   7  10      145.76      145.99     21.89 o 
 -10   7  10       99.64       58.84     19.01 o 
  -9   7  10      109.76       82.54     19.15 o 
  -8   7  10       49.96       52.55     17.41 o 
  -7   7  10      286.36      277.38     17.13 o 
  -6   7  10      309.25      333.73     25.40 o 
  -5   7  10      170.58      180.54     14.74 o 
  -4   7  10      334.86      349.62     18.37 o 
  -3   7  10      258.31      255.70     16.08 o 
  -2   7  10      336.48      399.77     20.16 o 
  -1   7  10      298.39      284.06     17.71 o 
   0   7  10       92.13      120.18     14.32 o 
   1   7  10       13.52        5.94      9.36 o 
   2   7  10       33.98       45.11     16.68 o 
 -10   8  10       36.69       40.83     16.58 o 
  -9   8  10       88.37      106.27     21.62 o 
  -8   8  10      171.68      175.22     22.45 o 
  -7   8  10      163.25      177.86     23.87 o 
  -6   8  10      122.02       83.34     18.45 o 
  -5   8  10       92.06      105.53     13.60 o 
  -4   8  10       76.79       91.94     13.38 o 
  -3   8  10      174.05      183.29     15.70 o 
  -2   8  10       92.15       99.45     18.61 o 
   0   8  10       25.40        9.33     10.70 o 
  -8   9  10      236.18      251.36     24.88 o 
  -7   9  10       78.26       49.00     18.94 o 
  -6   9  10       22.95        6.74     14.07 o 
  -5   9  10       14.78       -6.19     14.07 o 
  -4   9  10        7.34        5.19     10.43 o 
  -3   9  10       34.30       18.22     11.44 o 
  -2   9  10       24.49        3.58     16.47 o 
   0 -13  11        0.12       -9.31     15.29 o 
   1 -13  11        0.33       -7.78     15.12 o 
   2 -13  11        1.52       -2.40     16.26 o 
   3 -13  11       23.61       40.17     19.98 o 
   4 -13  11        6.18      -22.36     14.91 o 
   5 -13  11        7.30      -16.82     16.26 o 
   6 -13  11       13.30       -1.15     17.52 o 
  -2 -12  11        9.13       -1.11     15.99 o 
   0 -12  11        1.85      -15.88     14.35 o 
   1 -12  11        4.47        1.39     15.95 o 
   2 -12  11       11.42       -6.39     15.92 o 
   3 -12  11        2.23        0.31     16.92 o 
   4 -12  11        1.02       -8.86     14.84 o 
   5 -12  11       31.75       11.71     19.36 o 
   6 -12  11       11.74       -5.49     16.09 o 
   7 -12  11       18.06        6.15     19.15 o 
   8 -12  11        0.10      -16.37     19.39 o 
  -3 -11  11       28.82       18.87     19.11 o 
  -2 -11  11       70.12       78.05     20.68 o 
  -1 -11  11        0.64      -19.91     13.28 o 
   0 -11  11        3.69       -5.49     13.52 o 
   1 -11  11        0.36       -9.49     13.17 o 
   2 -11  11        6.32       -6.95     13.90 o 
   3 -11  11        0.36       10.11     15.40 o 
   4 -11  11       51.78       29.75     17.45 o 
   5 -11  11        9.88        5.77     16.19 o 
   6 -11  11        1.82       -8.62     18.11 o 
   7 -11  11       10.93      -10.18     18.70 o 
   8 -11  11       28.40        9.31     18.52 o 
   9 -11  11       10.18      -11.19     18.84 o 
  -5 -10  11        2.16      -23.04     15.36 o 
  -4 -10  11       39.48        4.87     17.86 o 
  -3 -10  11      105.35      133.76     22.07 o 
  -2 -10  11       36.98        8.83     14.70 o 
  -1 -10  11       22.31        3.89     14.77 o 
   0 -10  11        7.83        0.21     14.91 o 
   1 -10  11        0.28       -6.08     12.13 o 
   2 -10  11        4.09        0.90     14.87 o 
   3 -10  11        0.24        9.24     13.48 o 
   4 -10  11        2.67       13.97     15.40 o 
   5 -10  11        0.16      -12.89     15.43 o 
   6 -10  11       53.72       67.70     21.89 o 
   7 -10  11       17.16        8.27     16.75 o 
   8 -10  11       14.78      -19.22     18.21 o 
   9 -10  11        1.89        2.47     20.36 o 
  -6  -9  11        0.41      -22.94     15.29 o 
  -5  -9  11       24.53       -8.03     18.38 o 
  -4  -9  11       19.13        1.39     17.20 o 
  -3  -9  11        6.27       -1.29     14.28 o 
  -2  -9  11        3.20      -20.54     13.90 o 
  -1  -9  11       17.01       18.00     15.22 o 
   0  -9  11       18.69        1.02      9.75 o 
   1  -9  11        0.62      -11.81      7.88 o 
   2  -9  11      199.47      223.35     24.22 o 
   3  -9  11        0.14       -9.59     12.13 o 
   4  -9  11      123.37      106.31     19.57 o 
   5  -9  11       91.15       60.96     19.95 o 
   6  -9  11       15.64       -5.28     14.94 o 
   7  -9  11        5.24        0.80     17.76 o 
   8  -9  11        0.91      -25.96     17.31 o 
   9  -9  11        9.77      -15.12     18.35 o 
  -7  -8  11        6.26      -20.17     13.45 o 
  -6  -8  11       22.29       -7.05     17.58 o 
  -5  -8  11        0.01      -10.53     14.98 o 
  -4  -8  11       11.12       -2.92     15.92 o 
  -3  -8  11       60.35       47.54     17.72 o 
  -2  -8  11        0.14       -9.73     11.61 o 
  -1  -8  11       10.00        5.63     11.89 o 
   0  -8  11       76.46       72.44     11.41 o 
   1  -8  11       24.63       27.02      9.04 o 
   2  -8  11        8.32       13.19      8.27 o 
   3  -8  11       21.87       29.37     14.35 o 
   4  -8  11       61.29       89.63     17.76 o 
   5  -8  11       14.33       20.30     14.87 o 
   6  -8  11       72.75       87.37     18.87 o 
   7  -8  11        0.02      -17.97     15.95 o 
   8  -8  11       25.10        1.70     15.92 o 
   9  -8  11        0.84      -10.24     10.15 o 
  10  -8  11        6.56       -0.13     12.35 o 
  -8  -7  11       51.44       31.87     18.91 o 
  -7  -7  11       21.53       20.12     17.55 o 
  -6  -7  11       44.21       35.17     19.04 o 
  -5  -7  11       39.49       24.40     18.04 o 
  -4  -7  11      284.71      278.22     24.95 o 
  -3  -7  11        0.31       -6.36     13.83 o 
  -2  -7  11        0.46      -11.68     12.61 o 
  -1  -7  11       75.38       55.71     15.33 o 
   0  -7  11        7.81        1.55      7.61 o 
   1  -7  11       51.20       51.41     11.33 o 
   2  -7  11      225.63      218.54     14.42 o 
   3  -7  11       84.30       97.25     11.56 o 
   4  -7  11        0.19       -8.65     12.86 o 
   5  -7  11      451.83      480.20     31.45 o 
   6  -7  11      138.70      165.56     22.59 o 
   7  -7  11       43.50       35.54     10.96 o 
   8  -7  11       12.29        2.22     10.22 o 
   9  -7  11       23.59       43.53     12.74 o 
  10  -7  11        8.72        2.12     11.29 o 
  -8  -6  11       49.36       72.67     20.30 o 
  -7  -6  11       33.10       16.65     17.52 o 
  -6  -6  11      107.62      110.41     20.64 o 
  -5  -6  11      484.86      447.05     29.40 o 
  -4  -6  11        0.34        8.10     13.73 o 
  -3  -6  11        1.53       -5.46     11.64 o 
  -2  -6  11       88.08       59.29     15.43 o 
  -1  -6  11       15.35       -4.27     11.36 o 
   0  -6  11       40.82       45.18      8.87 o 
   1  -6  11       38.90       21.28      9.45 o 
   2  -6  11      131.90      110.38     11.64 o 
   3  -6  11       87.44       63.17     10.04 o 
   4  -6  11       85.38       74.97     16.28 o 
   5  -6  11      298.16      330.87     25.44 o 
   6  -6  11        0.15       -4.50      8.54 o 
   7  -6  11       82.56       57.75     15.27 o 
   8  -6  11       63.19       56.37     13.36 o 
   9  -6  11       14.93        4.93     11.30 o 
  10  -6  11        4.33        9.42     15.46 o 
  -9  -5  11       17.76        1.04     16.26 o 
  -8  -5  11       28.66       17.69     16.85 o 
  -7  -5  11      109.72      146.03     21.93 o 
  -6  -5  11      266.88      285.11     25.92 o 
  -5  -5  11       83.14      103.04     20.02 o 
  -4  -5  11       52.74       34.47     14.49 o 
  -3  -5  11        5.14        6.43     11.85 o 
  -2  -5  11        8.71       -1.95      9.80 o 
  -1  -5  11       99.19      109.36     16.51 o 
   0  -5  11      124.99      108.58     17.90 o 
   1  -5  11       75.01       88.04     10.56 o 
   2  -5  11       75.84       59.82     16.21 o 
   3  -5  11       16.35       -1.81      7.49 o 
   4  -5  11      110.66       63.94      7.84 o 
   5  -5  11        0.05       -7.63      6.07 o 
   6  -5  11       40.93       38.86     10.31 o 
   7  -5  11       91.75       63.75     16.59 o 
   8  -5  11        4.89       39.59     27.77 o 
   9  -5  11       12.79       -1.25     15.78 o 
  10  -5  11       27.11       10.39     16.99 o 
 -10  -4  11        1.62       -7.05     16.75 o 
  -9  -4  11       19.59       -3.68     15.81 o 
  -8  -4  11        0.05       14.28     15.92 o 
  -7  -4  11        4.63      -16.89     13.80 o 
  -6  -4  11       29.12        7.44     13.41 o 
  -5  -4  11      451.80      586.58     31.83 o 
  -4  -4  11       12.58      -15.06     10.04 o 
  -3  -4  11       92.29       84.24     15.53 o 
  -2  -4  11      335.17      308.98     23.42 o 
  -1  -4  11      235.21      219.56     19.88 o 
   0  -4  11      101.85       75.59      9.59 o 
   1  -4  11       15.90        4.38      7.03 o 
   2  -4  11        3.89       -3.09      6.97 o 
   3  -4  11       49.35       15.82      6.17 o 
   4  -4  11        0.16       -2.94      5.88 o 
   5  -4  11      282.18      205.19     11.72 o 
   6  -4  11        2.31       -1.09      6.35 o 
   7  -4  11        3.58       -2.39      9.11 o 
   8  -4  11       59.36       43.96     16.12 o 
   9  -4  11       56.47       46.19     16.61 o 
 -10  -3  11        0.01      -18.59     14.25 o 
  -9  -3  11        0.00        0.24     15.12 o 
  -8  -3  11       24.45       19.77     16.82 o 
  -7  -3  11      143.88      126.60     21.02 o 
  -6  -3  11      449.35      421.23     28.91 o 
  -5  -3  11      239.86      200.03     21.13 o 
  -4  -3  11      158.36      124.48     17.45 o 
  -3  -3  11      345.67      341.68     23.01 o 
  -2  -3  11      711.76      754.81     30.83 o 
  -1  -3  11        5.36       13.51      6.61 o 
   0  -3  11       15.42       23.02      7.55 o 
   1  -3  11       43.13       34.92      7.62 o 
   2  -3  11      223.38      264.00     12.78 o 
   3  -3  11        5.84       10.23      5.94 o 
   4  -3  11      454.23      543.54     25.44 o 
   5  -3  11      119.59      177.68     11.19 o 
   6  -3  11       38.30       19.25      7.54 o 
   7  -3  11       68.54       53.67     10.81 o 
   8  -3  11       57.25       44.03     16.89 o 
   9  -3  11        6.33      -19.98     14.42 o 
 -11  -2  11        9.28      -14.42     15.46 o 
 -10  -2  11        9.82       -5.66     15.12 o 
  -9  -2  11       30.26        6.12     16.16 o 
  -8  -2  11      127.07       81.42     19.29 o 
  -7  -2  11       47.83       33.85     15.26 o 
  -6  -2  11       47.32        9.35     13.87 o 
  -5  -2  11      213.67      153.92     18.84 o 
  -3  -2  11      329.92      246.32     20.85 o 
  -2  -2  11      141.58       99.53     14.98 o 
  -1  -2  11      188.66      158.99     11.23 o 
   0  -2  11        1.41        4.06      4.52 o 
   1  -2  11       52.33       77.08      6.91 o 
   2  -2  11       97.85       64.63      7.31 o 
   3  -2  11      141.41      112.07     12.07 o 
   4  -2  11       99.44      107.68      9.33 o 
   5  -2  11        2.26       -3.61      6.95 o 
   6  -2  11       29.55       20.66     13.41 o 
   7  -2  11        6.82       -1.18     13.34 o 
   8  -2  11        2.30        3.93     12.93 o 
   9  -2  11       29.95       22.73     16.85 o 
 -11  -1  11       19.58       -2.95     17.03 o 
 -10  -1  11       18.86       39.10     16.79 o 
  -9  -1  11        0.27      -13.45     14.49 o 
  -8  -1  11        0.18      -10.60     13.10 o 
  -7  -1  11        0.38        4.97     13.24 o 
  -6  -1  11      490.20      538.59     30.62 o 
  -5  -1  11       36.89       55.95     14.67 o 
  -4  -1  11      168.21      117.22     17.13 o 
  -3  -1  11      121.16      100.95     16.85 o 
  -2  -1  11      243.14      240.14     20.96 o 
  -1  -1  11       25.09       26.90      4.18 o 
   0  -1  11       66.98       49.01     15.62 o 
   1  -1  11       73.12       57.69     15.12 o 
   2  -1  11        0.15       -0.39      6.23 o 
   3  -1  11       35.60       50.72      9.49 o 
   4  -1  11        1.71       -1.97      7.27 o 
   5  -1  11        5.70        0.43      8.27 o 
   6  -1  11       36.42       21.57      9.02 o 
   7  -1  11        1.29        5.07     14.60 o 
   8  -1  11      116.11      118.75     21.51 o 
 -11   0  11        4.66        6.19     17.10 o 
 -10   0  11       10.28       -1.15     14.67 o 
  -9   0  11       51.53       30.69     17.27 o 
  -8   0  11       94.27       63.80     16.96 o 
  -7   0  11      101.65      105.58     17.65 o 
  -6   0  11       91.62      128.58     17.90 o 
  -5   0  11       75.87      115.93     17.52 o 
  -4   0  11      301.82      213.97     20.78 o 
  -3   0  11        2.00       -2.26     10.84 o 
  -2   0  11        1.20        9.24     20.71 o 
  -1   0  11      271.35      303.89     10.45 o 
   0   0  11      297.64      288.96     14.21 o 
   1   0  11       55.47       68.03      9.23 o 
   2   0  11        1.04       -6.27      6.83 o 
   3   0  11        0.94       -4.98      6.81 o 
   4   0  11       11.91       -9.41      7.39 o 
   5   0  11       60.53       45.03     10.81 o 
   6   0  11        2.38       -7.33     13.10 o 
   7   0  11       56.30       42.54     18.21 o 
   8   0  11        2.79      -21.53     14.35 o 
 -11   1  11        3.99      -11.68     15.43 o 
 -10   1  11        1.90       -4.07     14.25 o 
  -9   1  11        6.49       -6.92     14.80 o 
  -8   1  11       34.43       38.99     16.37 o 
  -7   1  11      244.93      202.43     21.02 o 
  -6   1  11        0.73       -6.85     12.55 o 
  -5   1  11       72.56      102.21     16.68 o 
  -4   1  11       17.08        1.72      7.07 o 
  -3   1  11      109.72      116.63     15.76 o 
  -2   1  11      344.05      257.53     19.69 o 
  -1   1  11       10.23       12.37      5.47 o 
   0   1  11       24.08       11.42      5.57 o 
   1   1  11       43.99       26.40      8.13 o 
   2   1  11       46.10       55.02     10.23 o 
   3   1  11        8.90       10.67      8.69 o 
   4   1  11       36.54       25.79      9.84 o 
   5   1  11       23.20       15.89      9.37 o 
   6   1  11       52.80       37.67     15.88 o 
   7   1  11        4.39       -8.17     13.07 o 
 -11   2  11        4.54       -7.99     16.33 o 
 -10   2  11        7.85       -6.99     15.19 o 
  -9   2  11        0.27      -18.45     12.30 o 
  -8   2  11      137.90      191.76     22.21 o 
  -7   2  11      192.23      223.73     22.97 o 
  -6   2  11       85.19       64.67     15.40 o 
  -5   2  11       47.11       25.20      8.62 o 
  -4   2  11      296.91      339.34     15.59 o 
  -3   2  11      591.26      687.36     37.39 o 
  -2   2  11      132.81      150.67     17.50 o 
  -1   2  11      101.77      116.39      8.98 o 
   0   2  11      191.72      192.40     11.01 o 
   1   2  11        0.87       -7.52      7.23 o 
   2   2  11       43.50       23.48      9.07 o 
   3   2  11       65.35       59.02     10.89 o 
   4   2  11       21.91       41.75     22.26 o 
   5   2  11       57.20      102.48     20.33 o 
   6   2  11        0.16       -2.12     14.49 o 
 -11   3  11        0.10       -1.56     13.73 o 
 -10   3  11        0.03      -19.32     14.14 o 
  -9   3  11      163.58      121.67     20.50 o 
  -8   3  11      152.94      106.13     18.31 o 
  -7   3  11      135.05      111.93     12.34 o 
  -6   3  11        2.80       -1.62      7.71 o 
  -5   3  11      440.14      455.95     17.65 o 
  -4   3  11      382.62      368.25     16.41 o 
  -3   3  11      251.21      245.28     14.18 o 
  -2   3  11       57.41       39.34      9.54 o 
  -1   3  11      407.72      455.36     27.94 o 
   0   3  11      124.17      139.54     12.82 o 
   1   3  11        0.00      -10.38      8.61 o 
   2   3  11       87.81       65.30     11.11 o 
   3   3  11        7.67       12.03      9.69 o 
   4   3  11       65.32       51.99     16.12 o 
   5   3  11        0.20       -0.73     12.75 o 
 -10   4  11        8.16       -3.30     12.68 o 
  -9   4  11      108.08      115.65     19.74 o 
  -8   4  11       73.23       64.42     11.09 o 
  -7   4  11       11.82       10.55      9.10 o 
  -6   4  11       10.50        4.96      8.34 o 
  -5   4  11      157.60      143.70     13.12 o 
  -4   4  11        1.53       -5.02      7.45 o 
  -3   4  11       18.44       -2.63      7.97 o 
  -2   4  11       66.49       74.20     26.86 o 
  -1   4  11        1.43      -12.93     11.19 o 
   0   4  11      240.83      275.60     13.50 o 
   1   4  11        5.60       -3.51      6.99 o 
   2   4  11        6.48        6.68      9.40 o 
   3   4  11       52.05       67.00     17.38 o 
   4   4  11        1.82      -18.09     12.06 o 
   5   4  11        5.05      -18.11     15.15 o 
  -9   5  11       42.60       47.03     11.82 o 
  -8   5  11        2.36       -9.43      8.44 o 
  -7   5  11        4.07       -7.17      8.76 o 
  -6   5  11        1.59       -1.24      8.23 o 
  -5   5  11        0.26       -5.71      8.39 o 
  -4   5  11        2.68       -8.17      7.94 o 
  -3   5  11       26.75       18.28      9.76 o 
  -2   5  11       47.00       24.50     10.59 o 
  -1   5  11      219.73      285.52     25.96 o 
   0   5  11      118.78      135.71     14.51 o 
   1   5  11        0.83      -10.23      6.82 o 
   2   5  11       19.95       25.09     10.86 o 
   3   5  11        3.95       12.41     15.71 o 
 -10   6  11        4.85        5.49     15.64 o 
  -9   6  11        9.65       28.36     16.26 o 
  -8   6  11       10.76       12.80      9.82 o 
  -7   6  11        0.32        0.68     10.03 o 
  -6   6  11       89.01      106.18     13.03 o 
  -5   6  11       49.57       49.07     11.08 o 
  -4   6  11       19.29        8.42      9.07 o 
  -3   6  11       10.38       -1.99      9.38 o 
  -2   6  11      254.33      248.15     16.72 o 
  -1   6  11      248.72      244.55     12.97 o 
   0   6  11       19.18       13.59      8.24 o 
   1   6  11        0.26       12.07      8.17 o 
   2   6  11       11.50        0.90     16.19 o 
 -10   7  11        7.45        6.01     16.09 o 
  -9   7  11       37.34       18.91     16.09 o 
  -8   7  11        3.16       -0.17     13.00 o 
  -7   7  11       33.44       39.90     11.73 o 
  -6   7  11       69.32       59.79     12.43 o 
  -5   7  11       54.08       49.80     17.62 o 
  -4   7  11        7.04       -7.36      8.67 o 
  -3   7  11       45.67       59.25     18.40 o 
  -2   7  11      137.08      189.84     17.12 o 
  -1   7  11       10.09       17.08      7.85 o 
   0   7  11        4.44       -4.39      7.52 o 
   1   7  11        0.80       -0.55      9.68 o 
  -8   8  11        4.66       -5.80     14.84 o 
  -7   8  11        0.31      -16.33     12.41 o 
  -6   8  11        3.99       -2.81     12.82 o 
  -5   8  11       16.12        7.82     10.36 o 
  -4   8  11       10.50       -3.92      9.89 o 
  -3   8  11       21.37       26.52     11.67 o 
  -2   8  11        0.12       -2.15     10.82 o 
  -1   8  11        9.17       -3.51      9.88 o 
   2 -13  12      113.77      117.53     23.77 o 
   3 -13  12       24.01        9.24     19.29 o 
   4 -13  12       26.08        7.23     19.70 o 
   5 -13  12       32.73        4.41     18.21 o 
  -1 -12  12      120.70       85.52     21.58 o 
   0 -12  12       96.71      125.94     22.90 o 
   1 -12  12       64.96       84.93     20.36 o 
   2 -12  12       23.12       24.78     19.91 o 
   3 -12  12       92.57       99.77     22.10 o 
   4 -12  12      197.12      182.62     26.79 o 
   5 -12  12      252.13      224.71     29.89 o 
   6 -12  12      209.25      210.94     28.71 o 
   7 -12  12      141.04      143.21     28.29 o 
  -3 -11  12      116.69      132.68     25.16 o 
  -2 -11  12       90.70       62.00     18.97 o 
  -1 -11  12       43.03       42.50     17.27 o 
   0 -11  12        9.19       17.93     17.69 o 
   1 -11  12       36.97       42.40     19.63 o 
   2 -11  12       77.86       69.85     19.46 o 
   3 -11  12      352.86      351.90     29.75 o 
   4 -11  12      321.91      286.70     28.81 o 
   5 -11  12      370.72      344.18     30.48 o 
   6 -11  12      198.76      226.44     30.41 o 
   7 -11  12      136.12      104.19     25.79 o 
   8 -11  12       52.60       13.45     20.64 o 
  -4 -10  12      110.39       90.53     23.28 o 
  -3 -10  12       99.36       81.74     19.88 o 
  -2 -10  12        8.23       18.04     15.50 o 
  -1 -10  12        4.16        3.51     13.28 o 
   0 -10  12       11.92       -0.55     12.08 o 
   1 -10  12       80.89      113.29     21.86 o 
   2 -10  12      525.35      549.01     33.47 o 
   3 -10  12      481.11      464.67     31.87 o 
   4 -10  12      300.39      299.32     29.82 o 
   5 -10  12      124.68      133.48     24.78 o 
   6 -10  12      150.16      218.56     29.09 o 
   7 -10  12      119.53      130.56     25.68 o 
   8 -10  12       55.55       52.65     23.60 o 
  -5  -9  12       74.17       78.47     21.13 o 
  -4  -9  12      151.90      175.46     24.22 o 
  -3  -9  12       58.18       61.93     18.45 o 
  -2  -9  12        8.44       -1.53     15.33 o 
  -1  -9  12       52.22       45.46     16.92 o 
   0  -9  12      148.55      188.81     15.18 o 
   1  -9  12      325.67      322.12     18.01 o 
   2  -9  12      259.14      278.05     25.37 o 
   3  -9  12      146.13      161.60     23.53 o 
   4  -9  12      177.95      213.45     24.67 o 
   5  -9  12       68.53       39.41     19.18 o 
   6  -9  12      168.67      146.76     23.35 o 
   7  -9  12      135.88      145.61     25.89 o 
   8  -9  12       21.28       18.14     20.30 o 
   9  -9  12       49.59       17.69     20.05 o 
  -6  -8  12       78.97       98.42     21.82 o 
  -5  -8  12      206.25      177.13     23.98 o 
  -4  -8  12      100.29       91.22     19.81 o 
  -3  -8  12        0.99      -21.11     14.07 o 
  -2  -8  12      100.01       99.91     19.60 o 
  -1  -8  12      381.22      350.79     25.47 o 
   0  -8  12      473.40      466.50     20.53 o 
   1  -8  12      572.79      518.98     29.38 o 
   2  -8  12       11.00       -5.18      8.18 o 
   3  -8  12        9.90        8.17     15.36 o 
   4  -8  12       89.04       66.69     18.49 o 
   5  -8  12      191.75      260.43     28.01 o 
   6  -8  12      487.46      627.27     37.15 o 
   7  -8  12      147.93      190.44     26.65 o 
   8  -8  12       78.78       62.00     20.02 o 
   9  -8  12       80.59       68.08     23.39 o 
  -7  -7  12       87.03       58.45     21.86 o 
  -6  -7  12      254.68      282.12     27.98 o 
  -5  -7  12      280.40      307.03     27.59 o 
  -4  -7  12       85.33      107.90     19.32 o 
  -3  -7  12       64.36       54.04     17.79 o 
  -2  -7  12      458.75      483.99     29.96 o 
  -1  -7  12      758.66      709.32     31.83 o 
   0  -7  12      672.05      640.35     21.79 o 
   1  -7  12      223.15      267.37     17.25 o 
   2  -7  12      173.33      146.82     17.71 o 
   3  -7  12       73.53       81.95     11.85 o 
   4  -7  12      394.35      285.59     25.20 o 
   5  -7  12     1061.89     1182.65     44.66 o 
   6  -7  12      385.84      465.95     31.73 o 
   7  -7  12      260.55      269.43     28.95 o 
   8  -7  12      179.51      142.90     23.49 o 
   9  -7  12       84.14       61.23     22.69 o 
  -8  -6  12       88.02       77.05     21.27 o 
  -7  -6  12      264.54      262.79     29.02 o 
  -6  -6  12      453.30      470.79     33.43 o 
  -5  -6  12      303.81      297.79     26.31 o 
  -4  -6  12       90.66       82.22     17.79 o 
  -3  -6  12      433.54      460.81     28.29 o 
  -2  -6  12      408.55      462.58     28.71 o 
  -1  -6  12      440.24      484.62     26.79 o 
   0  -6  12      114.11       88.00     14.30 o 
   1  -6  12      161.97      204.84     14.99 o 
   2  -6  12      300.02      378.11     32.68 o 
   3  -6  12      519.51      491.41     19.10 o 
   4  -6  12      599.11      643.54     30.46 o 
   5  -6  12      891.88      878.36     39.10 o 
   6  -6  12       81.59       62.17     20.05 o 
   8  -6  12      139.56      191.31     28.08 o 
   9  -6  12       72.70       74.39     14.23 o 
  -9  -5  12       63.19       56.23     21.93 o 
  -8  -5  12      347.77      434.96     33.78 o 
  -7  -5  12      681.73      888.96     42.47 o 
  -6  -5  12      257.92      306.72     28.39 o 
  -5  -5  12      330.69      361.00     28.77 o 
  -4  -5  12      248.79      240.76     23.35 o 
  -3  -5  12      335.18      356.24     25.37 o 
  -2  -5  12      273.52      224.25     21.23 o 
  -1  -5  12        5.08        7.53      7.63 o 
   0  -5  12       16.30       -2.54      7.62 o 
   1  -5  12      175.60      187.22     13.39 o 
   2  -5  12      757.33      810.62     23.77 o 
   3  -5  12      700.10      674.85     21.99 o 
   4  -5  12      851.19      834.88     24.55 o 
   5  -5  12      193.13      156.21     13.91 o 
   6  -5  12      227.30      206.45     15.80 o 
   7  -5  12      148.33      179.69     16.13 o 
   8  -5  12      105.09      137.95     16.09 o 
   9  -5  12       90.66       85.80     19.29 o 
  -9  -4  12      182.68      180.95     25.13 o 
  -8  -4  12      586.75      698.93     38.82 o 
  -7  -4  12      381.56      368.41     30.20 o 
  -6  -4  12      364.16      301.82     25.92 o 
  -5  -4  12       64.77       65.02     16.26 o 
  -4  -4  12      318.75      258.14     23.46 o 
  -3  -4  12       69.38       78.47     15.85 o 
  -2  -4  12       60.25       46.95     13.87 o 
  -1  -4  12       25.62        9.24      8.10 o 
   0  -4  12      138.80      169.67     12.76 o 
   1  -4  12      466.35      488.68     18.60 o 
   2  -4  12      819.98      980.45     25.09 o 
   3  -4  12      471.73      509.45     19.34 o 
   4  -4  12      181.81      187.89     11.88 o 
   5  -4  12       46.11       26.07      7.55 o 
   6  -4  12      140.14      104.45     10.39 o 
   7  -4  12      108.78       85.42     13.47 o 
   8  -4  12      137.74      170.04     23.77 o 
   9  -4  12       20.66       43.89     19.77 o 
 -10  -3  12      120.53      114.51     22.97 o 
  -9  -3  12      286.88      307.07     28.18 o 
  -8  -3  12      234.77      240.59     25.75 o 
  -7  -3  12      276.99      328.34     26.93 o 
  -6  -3  12      238.32      257.83     24.60 o 
  -5  -3  12      255.56      235.44     23.46 o 
  -4  -3  12      535.31      608.65     30.93 o 
  -3  -3  12       31.63       22.17     12.72 o 
  -2  -3  12       97.08       98.14     17.41 o 
  -1  -3  12      556.39      595.56     19.50 o 
   0  -3  12      896.21      812.21     22.51 o 
   1  -3  12      551.99      534.35     18.95 o 
   2  -3  12      130.09      113.05     11.68 o 
   3  -3  12      192.75      204.81     12.63 o 
   4  -3  12       78.19       66.01     10.42 o 
   5  -3  12      353.10      314.45     16.70 o 
   6  -3  12      195.43      207.73     15.33 o 
   7  -3  12      203.97      231.26     16.46 o 
   8  -3  12       52.97       19.11     15.05 o 
 -10  -2  12      194.96      161.46     23.70 o 
  -9  -2  12       89.16       74.86     19.11 o 
  -8  -2  12       68.01       50.70     17.34 o 
  -7  -2  12      234.37      247.36     26.06 o 
  -6  -2  12       55.75       51.57     16.51 o 
  -5  -2  12     1285.43     1271.85     44.34 o 
  -4  -2  12      501.76      558.05     29.85 o 
  -3  -2  12      337.15      276.38     22.97 o 
  -2  -2  12      957.61      936.25     36.04 o 
  -1  -2  12      443.90      468.07     24.60 o 
   0  -2  12      253.00      245.56     21.23 o 
   1  -2  12       29.77       13.00     11.68 o 
   2  -2  12        1.32        3.30      6.86 o 
   3  -2  12      152.07      189.47     13.74 o 
   4  -2  12      324.81      364.70     23.41 o 
   5  -2  12      536.61      604.71     21.79 o 
   6  -2  12      578.50      630.44     32.42 o 
   7  -2  12      125.04      142.59     22.21 o 
   8  -2  12      114.53      135.22     23.01 o 
 -10  -1  12       49.02        7.16     16.33 o 
  -9  -1  12       57.26       31.55     16.68 o 
  -8  -1  12      128.54       98.70     20.50 o 
  -7  -1  12      208.82      142.41     20.64 o 
  -6  -1  12      530.82      511.20     29.71 o 
  -5  -1  12      878.83      844.54     36.32 o 
  -4  -1  12      958.92      872.52     36.00 o 
  -3  -1  12     1311.49     1408.71     44.69 o 
  -2  -1  12      813.94      789.11     34.30 o 
  -1  -1  12      286.62      242.78     21.75 o 
   0  -1  12       14.55       39.02     18.75 o 
   1  -1  12       34.12       34.17      9.05 o 
   2  -1  12      194.87      239.49     16.52 o 
   3  -1  12      356.34      407.87     17.54 o 
   4  -1  12      521.45      477.77     19.52 o 
   5  -1  12      554.20      631.27     22.72 o 
   6  -1  12      182.57      235.30     16.73 o 
   7  -1  12      170.62      189.64     24.85 o 
 -11   0  12       10.97        9.24     18.38 o 
 -10   0  12       35.21       17.45     17.79 o 
  -9   0  12      211.81      230.72     26.38 o 
  -8   0  12      311.12      281.46     25.16 o 
  -7   0  12      612.38      639.02     33.81 o 
  -6   0  12      916.19      828.17     36.18 o 
  -5   0  12      388.77      383.28     26.45 o 
  -4   0  12     1302.70     1269.63     43.27 o 
  -3   0  12      622.01      670.89     32.60 o 
  -2   0  12      137.34      155.17     19.50 o 
  -1   0  12        1.46        4.60      4.99 o 
   0   0  12       84.69       99.71     10.67 o 
   1   0  12      273.72      207.72     13.85 o 
   2   0  12      820.56      859.16     24.50 o 
   3   0  12      529.78      467.89     24.80 o 
   4   0  12      421.02      462.80     20.00 o 
   5   0  12      105.58       67.66     12.00 o 
   6   0  12       88.62       82.68     17.65 o 
   7   0  12      119.93      114.13     22.07 o 
 -11   1  12       10.90        8.72     17.93 o 
 -10   1  12      134.10      175.22     23.01 o 
  -9   1  12      369.28      414.56     29.99 o 
  -8   1  12      296.89      293.13     27.07 o 
  -7   1  12      632.74      560.10     31.10 o 
  -6   1  12      226.52      206.25     22.21 o 
  -5   1  12      295.71      225.78     23.04 o 
  -4   1  12      854.50      743.41     34.44 o 
  -3   1  12      270.27      256.09     23.42 o 
  -2   1  12      102.27      139.29     19.36 o 
  -1   1  12        9.16        8.49      5.83 o 
   0   1  12      269.82      245.04     11.70 o 
   1   1  12      872.33     1197.90     29.24 o 
   2   1  12      735.00      723.44     23.65 o 
   3   1  12      208.71      271.93     16.76 o 
   4   1  12       17.27       10.13      9.18 o 
   5   1  12        3.17        2.58      9.35 o 
   6   1  12       81.76       90.46     20.85 o 
 -11   2  12       68.85       52.89     18.94 o 
 -10   2  12      290.39      339.39     29.23 o 
  -9   2  12      339.31      367.99     27.84 o 
  -8   2  12      235.61      205.31     23.94 o 
  -7   2  12       97.26       97.10     18.35 o 
  -6   2  12      220.47      205.11     23.63 o 
  -5   2  12      120.94      125.00     19.39 o 
  -4   2  12      596.48      575.88     19.54 o 
  -3   2  12      641.42      601.93     20.52 o 
  -2   2  12      236.54      279.62     15.53 o 
  -1   2  12      885.72      924.31     20.25 o 
   0   2  12     1005.25     1005.95     21.24 o 
   1   2  12      367.05      328.94     17.53 o 
   2   2  12       28.46       38.14     10.81 o 
   3   2  12        0.79       -1.10      8.54 o 
   4   2  12        1.18       -6.53      8.58 o 
   5   2  12       74.00       45.70     19.39 o 
 -11   3  12      130.76      117.64     21.86 o 
 -10   3  12      167.24      219.98     25.26 o 
  -9   3  12      183.85      220.15     23.70 o 
  -8   3  12        9.27        9.38     15.67 o 
  -7   3  12       36.94       45.73     17.58 o 
  -6   3  12      172.33      142.69     21.75 o 
  -5   3  12      244.88      227.41     14.84 o 
  -4   3  12      317.10      301.49     15.89 o 
  -3   3  12      273.34      237.40     15.33 o 
  -2   3  12      124.56      133.35     13.43 o 
  -1   3  12      357.97      448.41     15.48 o 
   0   3  12      203.22      232.70     12.62 o 
   1   3  12       12.66        6.64      8.94 o 
   2   3  12       22.37       14.96      8.89 o 
   3   3  12        0.71       -6.95      8.49 o 
   4   3  12       56.86       41.22     18.91 o 
 -10   4  12       72.63       76.49     19.43 o 
  -9   4  12       60.33       11.78     16.85 o 
  -7   4  12      103.65      120.52     19.88 o 
  -6   4  12      236.65      232.35     15.43 o 
  -5   4  12      398.90      414.37     18.87 o 
  -4   4  12      308.05      276.40     16.68 o 
  -3   4  12      446.56      430.45     19.54 o 
  -2   4  12      295.31      254.06     16.75 o 
  -1   4  12      132.45      110.73     10.39 o 
   0   4  12       17.73       13.50      7.57 o 
   1   4  12        1.57        4.14      8.36 o 
   2   4  12       46.82       48.57     11.64 o 
   3   4  12      129.28      108.48     21.04 o 
  -9   5  12       93.54      103.56     20.40 o 
  -8   5  12      296.09      395.50     21.75 o 
  -7   5  12      260.44      344.67     24.81 o 
  -6   5  12      528.15      581.92     22.51 o 
  -5   5  12      291.02      283.02     17.08 o 
  -4   5  12      246.36      300.83     17.80 o 
  -3   5  12      257.88      268.17     16.87 o 
  -2   5  12       66.46       37.89     10.99 o 
  -1   5  12       15.81       11.91      7.31 o 
   0   5  12       23.67        2.30      8.04 o 
   1   5  12       96.54      162.55     13.28 o 
   2   5  12      255.20      313.91     20.27 o 
  -9   6  12      218.53      252.44     24.33 o 
  -8   6  12      378.79      392.11     20.47 o 
  -7   6  12      386.15      467.14     21.17 o 
  -6   6  12      340.56      334.75     18.82 o 
  -5   6  12      221.33      231.36     17.63 o 
  -4   6  12      205.36      227.33     17.41 o 
  -3   6  12      172.18      139.83     14.64 o 
  -2   6  12      109.43       78.98     13.63 o 
  -1   6  12       69.81       65.14     10.83 o 
   0   6  12      178.02      194.94     14.37 o 
   1   6  12      251.81      271.87     16.33 o 
  -8   7  12      113.79      108.50     20.85 o 
  -7   7  12      147.43      174.98     16.66 o 
  -6   7  12      118.19      137.08     15.73 o 
  -5   7  12      154.79      177.83     16.34 o 
  -4   7  12      105.29      141.44     15.53 o 
  -3   7  12       76.54       49.68     12.29 o 
  -2   7  12       73.66       72.56     13.34 o 
  -1   7  12      157.67      185.15     14.07 o 
  -5   8  12      113.27      115.46     25.33 o 
   0 -12  13       21.65       43.89     18.24 o 
   1 -12  13        0.98       -9.49     14.39 o 
   2 -12  13       11.62       14.21     16.79 o 
   3 -12  13        4.46      -20.02     14.77 o 
   4 -12  13        8.42      -11.57     17.97 o 
   5 -12  13       28.45       -1.49     19.50 o 
  -2 -11  13        0.02       -0.83     17.38 o 
  -1 -11  13        1.71       26.17     18.56 o 
   0 -11  13        6.33        1.36     14.56 o 
   1 -11  13        0.70       -9.97     14.28 o 
   2 -11  13        0.01       -9.11     15.71 o 
   3 -11  13        0.23      -18.94     13.87 o 
   4 -11  13       49.80       55.81     20.92 o 
   5 -11  13       25.64       14.98     17.69 o 
   6 -11  13        0.04      -28.10     18.73 o 
   7 -11  13       12.44       -6.22     20.16 o 
  -4 -10  13       49.80       39.20     20.36 o 
  -3 -10  13        5.57      -24.34     16.23 o 
  -2 -10  13       16.85      -14.42     16.47 o 
  -1 -10  13       53.97       48.50     12.72 o 
   0 -10  13        4.04      -13.34      8.90 o 
   1 -10  13        2.53      -12.58     14.56 o 
   2 -10  13        7.10        1.77     14.28 o 
   3 -10  13        2.22       24.40     16.54 o 
   4 -10  13        0.29        0.03     15.43 o 
   5 -10  13        3.60        7.33     15.60 o 
   6 -10  13       19.18       38.85     19.98 o 
   7 -10  13        4.76      -24.92     17.48 o 
  -5  -9  13       51.26       30.58     20.99 o 
  -4  -9  13       20.28       -1.91     18.38 o 
  -3  -9  13      169.17      142.55     23.77 o 
  -2  -9  13      176.74      174.87     22.28 o 
  -1  -9  13        3.21       -1.08      9.86 o 
   0  -9  13       93.12      110.37     22.10 o 
   1  -9  13      121.90      112.27     18.56 o 
   2  -9  13       44.97       26.62     14.94 o 
   3  -9  13        0.22       -5.00     15.19 o 
   4  -9  13        0.04      -18.61     12.41 o 
   5  -9  13       40.54       15.36     16.58 o 
   6  -9  13        0.57       -4.66     17.06 o 
   7  -9  13       47.49        8.20     19.77 o 
   8  -9  13       46.31       10.08     20.68 o 
  -6  -8  13       34.98       39.06     19.63 o 
  -5  -8  13       33.60       11.16     18.66 o 
  -4  -8  13      211.60      274.05     27.32 o 
  -3  -8  13      345.06      310.79     26.93 o 
  -2  -8  13       63.39       65.99     17.58 o 
  -1  -8  13       42.19       17.97     10.51 o 
   0  -8  13       74.02       74.97     17.81 o 
   1  -8  13      156.36      155.87     14.38 o 
   2  -8  13       41.18       39.87     10.39 o 
   3  -8  13        0.00       -6.95     14.84 o 
   4  -8  13        0.08       -8.06     15.46 o 
   5  -8  13        9.10        4.10     15.43 o 
   6  -8  13        6.38      -11.19     16.82 o 
   7  -8  13       22.18      -15.36     15.05 o 
   8  -8  13        2.28      -23.30     15.53 o 
  -7  -7  13       16.70      -20.89     18.11 o 
  -6  -7  13       35.71       23.25     19.01 o 
  -5  -7  13      157.49      173.73     23.70 o 
  -4  -7  13      110.18      116.11     22.21 o 
  -3  -7  13        1.71       11.85     14.35 o 
  -2  -7  13       76.85       92.65     19.36 o 
  -1  -7  13       39.49       24.05     21.25 o 
   0  -7  13        7.31        2.97      9.09 o 
   1  -7  13       51.16       60.30     10.82 o 
   2  -7  13        0.28       -1.23      8.64 o 
   3  -7  13      143.35      166.08     14.67 o 
   4  -7  13        8.41      -21.42     14.28 o 
   5  -7  13        0.18      -21.95     14.63 o 
   6  -7  13        1.35      -23.04     15.36 o 
   7  -7  13        1.44      -23.20     15.46 o 
   8  -7  13        9.64       -5.42     16.06 o 
  -7  -6  13       31.87       -1.67     16.61 o 
  -6  -6  13       56.93       71.10     20.16 o 
  -5  -6  13        1.82      -13.28     15.50 o 
  -4  -6  13       13.96        9.11     14.98 o 
  -3  -6  13      274.71      332.16     26.10 o 
  -2  -6  13       68.16       71.76     18.14 o 
  -1  -6  13       55.25       52.68     18.91 o 
   0  -6  13        0.21       -4.65      8.84 o 
   1  -6  13       91.52       85.82     12.16 o 
   2  -6  13        1.66        9.48      9.52 o 
   3  -6  13        3.52        2.94      9.50 o 
   4  -6  13        3.45      -13.23      8.82 o 
   5  -6  13       10.25      -18.71     12.48 o 
   6  -6  13        0.66      -10.60     13.52 o 
   7  -6  13       11.47       -7.89     16.58 o 
   8  -6  13        1.39       -8.44     18.21 o 
  -8  -5  13       37.92       13.41     17.52 o 
  -7  -5  13       43.19       41.08     18.14 o 
  -6  -5  13        0.40      -20.54     13.69 o 
  -5  -5  13       91.26       81.28     19.01 o 
  -4  -5  13      151.04      144.60     22.07 o 
  -3  -5  13       87.09       65.61     16.54 o 
  -2  -5  13      204.34      205.66     22.21 o 
  -1  -5  13       40.91       49.00     10.29 o 
   0  -5  13      141.34      148.87     13.71 o 
   1  -5  13        7.56       -5.69      8.39 o 
   2  -5  13       20.38       15.98      9.42 o 
   3  -5  13        2.09       -6.41      8.29 o 
   4  -5  13      163.05      185.57     14.96 o 
   5  -5  13        2.27        1.38      9.17 o 
   6  -5  13       29.21       12.23     16.40 o 
   7  -5  13        0.37       -9.70     15.53 o 
  -9  -4  13       17.97       20.50     17.52 o 
  -8  -4  13       45.51       41.32     19.60 o 
  -7  -4  13       14.78       21.06     17.41 o 
  -6  -4  13      105.36       66.17     20.02 o 
  -5  -4  13        1.34       -3.51     14.04 o 
  -4  -4  13        7.65      -14.77     12.20 o 
  -3  -4  13      478.82      445.87     27.52 o 
  -2  -4  13      148.73      146.34     19.25 o 
  -1  -4  13      204.98      192.82     19.39 o 
   0  -4  13       23.56        2.61      8.33 o 
   1  -4  13       13.64       17.43      8.80 o 
   2  -4  13        0.62       -0.39      7.81 o 
   3  -4  13        0.07       -0.18      8.45 o 
   4  -4  13      102.17      100.29     16.82 o 
   5  -4  13       17.66        0.45     11.85 o 
   6  -4  13        0.90       -2.54     11.82 o 
   7  -4  13       26.18       20.61     15.78 o 
   8  -4  13       60.20       62.69     19.43 o 
  -9  -3  13        1.51      -17.31     17.76 o 
  -8  -3  13        8.54      -21.86     14.67 o 
  -7  -3  13        0.66      -17.27     13.41 o 
  -6  -3  13        0.20      -18.52     14.80 o 
  -5  -3  13       18.48       19.60     15.05 o 
  -4  -3  13      491.64      456.15     28.25 o 
  -3  -3  13       42.78       47.19     15.53 o 
  -2  -3  13       38.89       25.32      8.50 o 
  -1  -3  13       28.17       13.20     11.85 o 
   0  -3  13       32.62       10.01     13.69 o 
   1  -3  13        7.85        4.62     12.13 o 
   2  -3  13        7.70        2.61     11.61 o 
   3  -3  13       44.88       45.49     14.39 o 
   4  -3  13        9.02       -4.52     11.40 o 
   5  -3  13        9.90        5.77      8.65 o 
   6  -3  13       18.73       10.23      9.31 o 
   7  -3  13       45.46       41.18     11.71 o 
 -10  -2  13        0.73      -15.99     17.38 o 
  -9  -2  13       46.98       29.19     18.59 o 
  -8  -2  13      128.70      137.76     22.62 o 
  -7  -2  13       36.47       38.30     16.79 o 
  -6  -2  13      177.80      176.57     22.59 o 
  -5  -2  13      412.57      444.13     28.91 o 
  -4  -2  13      193.47      191.69     21.75 o 
  -3  -2  13        3.98       -8.20     12.27 o 
  -2  -2  13      269.79      322.95     26.62 o 
  -1  -2  13      103.24      102.90     19.08 o 
   0  -2  13        4.07        6.78     13.07 o 
   1  -2  13        6.16       14.28     12.41 o 
   2  -2  13        1.93       -8.93     10.77 o 
   3  -2  13       13.82        1.22      8.50 o 
   4  -2  13        6.23       -5.22      8.01 o 
   5  -2  13       18.98       18.99      9.69 o 
   6  -2  13       36.11       18.14      9.99 o 
   7  -2  13       13.23        3.96     16.19 o 
 -10  -1  13       21.11      -15.85     15.88 o 
  -9  -1  13       73.66       69.02     19.46 o 
  -8  -1  13      148.92      161.87     24.22 o 
  -7  -1  13        0.17        6.57     15.60 o 
  -6  -1  13      222.46      203.40     23.04 o 
  -5  -1  13       25.58       22.66     15.22 o 
  -4  -1  13        0.14       -7.82     13.83 o 
  -3  -1  13      276.65      278.61     26.17 o 
  -2  -1  13      145.66      224.67     22.76 o 
  -1  -1  13        6.26       -0.31     11.92 o 
   0  -1  13       29.83       29.37     13.83 o 
   1  -1  13        3.57      -14.07     10.81 o 
   2  -1  13       37.13       45.19     10.05 o 
   3  -1  13        0.02      -11.08      7.39 o 
   4  -1  13        0.05       -4.80      8.33 o 
   5  -1  13       27.29       32.02     10.47 o 
   6  -1  13       14.90       -0.29      8.55 o 
 -10   0  13        3.40      -13.83     16.51 o 
  -9   0  13       20.01       17.10     17.79 o 
  -8   0  13       17.78       29.89     15.40 o 
  -7   0  13      146.84      135.43     22.07 o 
  -6   0  13        3.69       -3.79     13.48 o 
  -5   0  13       43.80       53.69     15.67 o 
  -4   0  13      103.14       80.35     17.72 o 
  -3   0  13       90.83       46.29     16.06 o 
  -2   0  13       14.19       -7.23     13.24 o 
  -1   0  13      175.17      128.41     18.80 o 
   0   0  13       39.32       54.98     12.32 o 
   1   0  13        4.64       -6.05      7.81 o 
   2   0  13       99.10      124.73     30.11 o 
   3   0  13       53.02       50.36     10.60 o 
   4   0  13        3.20        8.58      9.14 o 
   5   0  13       40.90       26.56     10.88 o 
   6   0  13       27.06        6.32     15.12 o 
 -10   1  13        1.65       -1.98     14.94 o 
  -9   1  13        1.91      -10.56     15.64 o 
  -8   1  13       46.77       32.88     17.93 o 
  -7   1  13        0.05      -15.08     13.10 o 
  -6   1  13       24.83       -3.79     14.98 o 
  -5   1  13       97.14       69.54     17.58 o 
  -4   1  13        1.34      -10.29     12.06 o 
  -3   1  13      198.26      175.85     21.27 o 
  -2   1  13      191.93      190.72     21.96 o 
  -1   1  13      198.87      167.68     10.80 o 
   0   1  13        3.99       -1.52      8.84 o 
   1   1  13       70.09       90.64     12.08 o 
   2   1  13        9.80       34.82     10.80 o 
   3   1  13        5.75        8.38      8.99 o 
   4   1  13       31.96       41.69     11.39 o 
   5   1  13        8.05        2.23      9.83 o 
 -10   2  13        0.13        1.25     15.60 o 
  -9   2  13        6.14      -13.38     15.36 o 
  -8   2  13        1.17       14.07     15.36 o 
  -7   2  13       73.89      104.71     21.09 o 
  -6   2  13       51.25       70.27     19.39 o 
  -5   2  13       24.19       32.74     15.78 o 
  -4   2  13       20.00       17.86     15.64 o 
  -3   2  13      218.05      239.13     25.26 o 
  -2   2  13       34.83       69.39      8.61 o 
  -1   2  13       89.87      151.75     11.12 o 
   0   2  13        3.56       -6.75      6.40 o 
   1   2  13       32.44        8.15      9.25 o 
   2   2  13        0.06        5.88      9.24 o 
   3   2  13        3.06        8.76     14.11 o 
   4   2  13        1.29      -14.55      9.70 o 
 -10   3  13        1.00      -10.22     16.26 o 
  -9   3  13        0.01        4.10     16.72 o 
  -8   3  13       24.18        4.69     15.81 o 
  -7   3  13       23.80       14.67     16.37 o 
  -6   3  13       32.13       42.15     17.06 o 
  -5   3  13       67.77       60.29     18.35 o 
  -4   3  13      103.67      138.49     22.21 o 
  -3   3  13        3.83       -1.40      8.62 o 
  -2   3  13        5.18       11.21     18.28 o 
  -1   3  13        3.32        0.47      6.98 o 
   0   3  13       14.29        5.77      7.04 o 
   1   3  13        1.26        4.05      8.95 o 
   2   3  13        4.65        8.37     11.33 o 
   3   3  13        0.05       -0.50     11.12 o 
  -9   4  13        0.09        2.64     16.33 o 
  -8   4  13        0.36       -2.92     15.08 o 
  -7   4  13       13.73       -1.04     15.53 o 
  -6   4  13       72.14       71.66     19.08 o 
  -5   4  13       34.16       18.97     10.35 o 
  -4   4  13      123.14      101.92     13.02 o 
  -3   4  13      127.90      151.66     14.48 o 
  -2   4  13      111.21      117.57     21.51 o 
  -1   4  13        8.59       12.56      7.53 o 
   0   4  13        6.29       -4.28      6.69 o 
   1   4  13       22.93       31.94     10.70 o 
   2   4  13        0.02       -4.31     10.51 o 
  -9   5  13        2.64      -12.55     13.76 o 
  -8   5  13        9.01        2.95     16.19 o 
  -7   5  13       20.88       42.88     17.90 o 
  -6   5  13       10.60        9.93     10.45 o 
  -5   5  13       27.08        1.29     10.31 o 
  -4   5  13       90.73       83.83     13.06 o 
  -3   5  13       38.92       53.16     12.68 o 
  -2   5  13        0.09       -8.24      8.10 o 
  -1   5  13        1.24      -10.46      6.97 o 
   0   5  13       10.53        2.98      7.80 o 
   1   5  13        3.15        4.28     10.67 o 
  -8   6  13        0.73        9.14     15.95 o 
  -7   6  13        0.03       -6.12     10.31 o 
  -6   6  13       37.12       20.29     11.47 o 
  -5   6  13       46.19       34.69     12.26 o 
  -4   6  13       12.82        6.74     10.70 o 
  -3   6  13       20.90       14.11     11.40 o 
  -2   6  13       23.09       13.92      8.38 o 
  -1   6  13        2.42       -2.90      8.24 o 
  -5   7  13        0.16       -4.25     18.42 o 
   0 -11  14      313.52      336.02     30.51 o 
   1 -11  14      228.26      190.96     26.72 o 
   2 -11  14       67.20       36.18     18.84 o 
   3 -11  14        5.11      -17.58     17.06 o 
   4 -11  14        6.17      -22.05     14.70 o 
   5 -11  14       57.82       49.31     23.01 o 
  -3 -10  14       72.98       79.72     21.27 o 
  -2 -10  14      155.79      179.36     25.79 o 
  -1 -10  14      374.86      423.35     22.52 o 
   0 -10  14      215.36      263.25     26.69 o 
   1 -10  14       34.91       20.92     18.14 o 
   2 -10  14       14.98      -19.65     13.10 o 
   3 -10  14        4.78      -11.61     16.06 o 
   4 -10  14       56.91       41.60     20.50 o 
   5 -10  14       99.85      108.29     25.16 o 
   6 -10  14      157.37      176.12     26.72 o 
  -4  -9  14      240.39      293.24     29.19 o 
  -3  -9  14      178.87      197.36     24.95 o 
  -2  -9  14      308.33      379.87     31.03 o 
  -1  -9  14       93.88      108.10     13.90 o 
   0  -9  14        7.41       -5.09      9.73 o 
   1  -9  14        3.29       -1.68      9.69 o 
   2  -9  14       70.19       80.24     18.66 o 
   3  -9  14      212.74      223.91     27.45 o 
   4  -9  14      134.41      102.52     22.62 o 
   5  -9  14       83.45       42.29     20.57 o 
   6  -9  14       88.41       45.32     19.57 o 
   7  -9  14       50.43       26.27     20.54 o 
  -5  -8  14      234.79      262.10     29.71 o 
  -4  -8  14      181.48      179.36     26.24 o 
  -3  -8  14      307.98      334.49     30.55 o 
  -2  -8  14      110.92      102.03     21.06 o 
  -1  -8  14       10.56        4.47     10.33 o 
   0  -8  14        5.10        4.22     10.47 o 
   1  -8  14      135.14      141.80     15.20 o 
   2  -8  14      487.46      600.84     28.51 o 
   3  -8  14      615.69      651.39     37.67 o 
   4  -8  14      230.76      201.60     26.41 o 
   5  -8  14       96.37       67.59     21.09 o 
   6  -8  14       28.69      -16.72     15.01 o 
   7  -8  14       23.75      -20.64     18.28 o 
  -6  -7  14      131.70      118.12     22.83 o 
  -5  -7  14      110.62       73.47     20.89 o 
  -4  -7  14      164.84      153.46     23.46 o 
  -3  -7  14       80.63       69.43     19.95 o 
  -2  -7  14       61.26       48.55     16.54 o 
  -1  -7  14      169.39      193.69     16.15 o 
   0  -7  14      488.95      508.23     49.57 o 
   1  -7  14     1290.04     1397.79     34.11 o 
   2  -7  14      875.38     1009.06     49.21 o 
   3  -7  14      199.32      223.11     17.56 o 
   5  -7  14       66.82       26.34     17.86 o 
   6  -7  14       29.33       -4.59     15.67 o 
   7  -7  14       83.65       53.59     21.23 o 
  -7  -6  14       62.56       59.98     19.74 o 
  -6  -6  14       46.07       48.72     20.61 o 
  -5  -6  14      114.05      121.84     22.48 o 
  -4  -6  14       48.15       50.22     17.10 o 
  -3  -6  14       74.24       50.53     16.79 o 
  -2  -6  14      245.73      258.76     25.79 o 
  -1  -6  14      465.99      451.46     20.52 o 
   0  -6  14     1167.92     1188.18     30.53 o 
   1  -6  14      797.67      800.24     25.71 o 
   2  -6  14       56.01       41.30     11.78 o 
   3  -6  14        1.34      -13.33      8.89 o 
   4  -6  14        2.79      -10.36     11.02 o 
   5  -6  14      110.63       98.24     20.54 o 
   6  -6  14      123.54      123.58     23.04 o 
  -7  -5  14       49.52       53.00     19.53 o 
  -6  -5  14       81.48       30.23     19.67 o 
  -5  -5  14       83.68       65.44     20.61 o 
  -4  -5  14       64.08       56.47     17.76 o 
  -3  -5  14      243.11      244.52     24.26 o 
  -2  -5  14      343.98      267.31     24.50 o 
  -1  -5  14      615.46      556.51     21.43 o 
   0  -5  14      551.33      572.86     21.72 o 
   1  -5  14       10.98      -12.85      8.57 o 
   2  -5  14        3.31       -9.85     12.53 o 
   3  -5  14        1.04       -8.64      8.43 o 
   4  -5  14      260.40      329.03     26.27 o 
   5  -5  14      270.95      325.10     26.72 o 
  -8  -4  14       88.36       82.15     21.89 o 
  -7  -4  14      188.92      160.31     24.53 o 
  -6  -4  14      166.70      167.68     23.70 o 
  -5  -4  14       25.91       -6.08     14.14 o 
  -4  -4  14      325.02      351.27     27.38 o 
  -3  -4  14      317.46      365.49     27.45 o 
  -2  -4  14      351.83      378.40     18.71 o 
  -1  -4  14      496.09      439.92     19.53 o 
   0  -4  14        3.22        1.63     14.60 o 
   1  -4  14        8.36       -4.20     12.65 o 
   2  -4  14       71.12       28.91     16.51 o 
   3  -4  14      301.67      356.42     27.80 o 
   4  -4  14      628.76      703.52     34.30 o 
   5  -4  14      205.83      206.57     21.75 o 
   6  -4  14       88.90       84.13     17.76 o 
  -8  -3  14      337.11      398.50     33.43 o 
  -7  -3  14      457.55      528.44     34.33 o 
  -6  -3  14      159.85      170.74     23.32 o 
  -5  -3  14      125.63      144.08     21.27 o 
  -4  -3  14      355.29      362.01     27.70 o 
  -3  -3  14      174.18      230.44     24.15 o 
  -2  -3  14      432.47      439.72     29.05 o 
  -1  -3  14       50.55       58.14     17.76 o 
   0  -3  14       13.20        1.88     12.09 o 
   1  -3  14      153.47      195.06     23.14 o 
   2  -3  14      559.28      533.55     31.17 o 
   3  -3  14     1281.08     1518.66     50.67 o 
   4  -3  14      206.62      306.20     25.99 o 
   5  -3  14       61.59       59.67     16.85 o 
   6  -3  14       19.86       27.14     13.83 o 
  -9  -2  14      228.80      209.21     26.48 o 
  -8  -2  14      286.07      303.45     28.91 o 
  -7  -2  14      356.66      327.02     28.81 o 
  -6  -2  14      131.00      113.43     21.20 o 
  -5  -2  14      351.39      320.27     26.97 o 
  -4  -2  14      121.56      115.13     20.19 o 
  -3  -2  14      309.69      301.37     27.52 o 
  -2  -2  14       94.28      121.88     19.74 o 
  -1  -2  14      117.90      159.58     20.99 o 
   0  -2  14      365.17      400.86     28.36 o 
   1  -2  14      704.59      641.21     33.78 o 
   2  -2  14     1029.82     1155.02     44.80 o 
   3  -2  14      359.90      491.15     32.01 o 
   4  -2  14       28.40       30.89     14.84 o 
   5  -2  14       20.72       27.77     14.67 o 
   6  -2  14       29.37       34.33     14.86 o 
  -9  -1  14      210.08      220.68     26.69 o 
  -8  -1  14      154.46      170.15     25.30 o 
  -7  -1  14       72.89       62.94     20.57 o 
  -6  -1  14      408.81      388.32     29.30 o 
  -5  -1  14      178.53      242.46     26.27 o 
  -4  -1  14      345.80      269.57     25.92 o 
  -3  -1  14      226.33      235.17     24.26 o 
  -2  -1  14       90.84      112.25     19.74 o 
  -1  -1  14      306.59      347.03     27.35 o 
   0  -1  14      394.35      416.88     29.19 o 
   1  -1  14      448.66      467.21     30.44 o 
   2  -1  14      275.69      282.64     25.47 o 
   3  -1  14        0.80       -3.48     13.55 o 
   4  -1  14       24.95       25.18     10.80 o 
   5  -1  14       88.09       60.34     21.08 o 
  -9   0  14       53.48       55.33     20.36 o 
  -8   0  14       63.97       42.15     18.28 o 
  -7   0  14       88.39       75.79     19.36 o 
  -6   0  14      320.82      329.83     28.91 o 
  -5   0  14      268.28      235.62     25.20 o 
  -4   0  14      254.33      247.16     25.68 o 
  -3   0  14      329.87      278.85     25.89 o 
  -2   0  14      300.82      341.86     27.77 o 
  -1   0  14      321.14      330.00     27.14 o 
   0   0  14      290.22      251.50     25.06 o 
   1   0  14      108.69      162.15     23.35 o 
   2   0  14        4.13       -4.93      8.60 o 
   3   0  14       25.05       24.18     10.32 o 
   4   0  14      131.46      133.29     15.37 o 
   5   0  14      175.77      202.76     17.83 o 
  -9   1  14       31.12       12.34     16.40 o 
  -8   1  14       70.01       31.97     17.20 o 
  -7   1  14      188.68      179.15     23.42 o 
  -6   1  14      205.87      202.81     24.36 o 
  -5   1  14      232.18      210.88     24.74 o 
  -4   1  14      306.45      321.77     28.67 o 
  -3   1  14      528.01      620.39     34.86 o 
  -2   1  14      442.01      513.84     32.28 o 
  -1   1  14      178.63      261.44     26.59 o 
   0   1  14       35.31       19.50     14.49 o 
   1   1  14        5.01        9.71     13.34 o 
   2   1  14       27.47       12.92     10.23 o 
   3   1  14      183.34      215.35     17.55 o 
   4   1  14      243.26      333.94     20.69 o 
  -9   2  14       76.59       51.78     18.21 o 
  -8   2  14      159.86      199.16     24.81 o 
  -7   2  14      186.81      234.58     27.45 o 
  -6   2  14      132.10      158.85     24.29 o 
  -5   2  14      169.06      174.11     24.08 o 
  -4   2  14      408.44      414.07     30.41 o 
  -3   2  14      480.68      523.68     34.09 o 
  -2   2  14      200.49      254.52     27.00 o 
  -1   2  14       26.64       14.46      7.80 o 
   0   2  14        1.08       -9.01      8.96 o 
   1   2  14       16.67       12.64     13.87 o 
   2   2  14      211.35      207.25     18.02 o 
   3   2  14      334.34      414.40     31.55 o 
  -8   3  14      155.82      132.54     23.56 o 
  -7   3  14       76.37       46.08     18.11 o 
  -6   3  14       19.77        3.68     14.60 o 
  -5   3  14       83.67       78.26     18.91 o 
  -4   3  14      125.87      126.88     22.83 o 
  -3   3  14      199.90      211.43     25.06 o 
  -2   3  14       74.27       71.15     10.06 o 
  -1   3  14       21.26       11.51      8.01 o 
   0   3  14       84.21       59.32     15.48 o 
   1   3  14      114.40       84.08     13.47 o 
   2   3  14      234.33      284.30     20.16 o 
  -8   4  14      108.13      111.24     22.14 o 
  -7   4  14       57.48       61.86     19.46 o 
  -6   4  14      107.83      149.61     23.53 o 
  -5   4  14      190.70      195.17     25.72 o 
  -4   4  14      136.28      156.59     23.11 o 
  -3   4  14       97.74       82.27     13.45 o 
  -2   4  14       64.85       54.55     10.26 o 
  -1   4  14      133.92      170.42     13.42 o 
   0   4  14      255.99      286.60     15.51 o 
  -6   5  14      242.55      285.17     29.23 o 
  -5   5  14      190.80      231.24     26.41 o 
  -4   5  14      160.88      177.99     16.78 o 
  -3   5  14       86.93       82.56     15.19 o 
  -2   5  14      179.10      175.08     16.21 o 
  -1   5  14      197.82      213.41     26.93 o 
  -1 -10  15       13.41       -1.25     11.83 o 
   0 -10  15        6.40       -5.66     15.88 o 
   1 -10  15        2.17      -14.56     16.06 o 
   2 -10  15       19.30       14.14     16.30 o 
   3 -10  15        5.94      -19.57     17.24 o 
   4 -10  15       31.33       31.83     20.47 o 
  -3  -9  15       24.48       15.43     19.46 o 
  -2  -9  15       23.40       26.68     12.05 o 
  -1  -9  15        0.15        1.94     19.18 o 
   0  -9  15        1.26       -4.00     10.23 o 
   1  -9  15        0.02        8.90     16.19 o 
   2  -9  15        5.09       -1.25     16.26 o 
   3  -9  15       29.56       10.15     18.28 o 
   4  -9  15        0.24      -23.98     15.99 o 
   5  -9  15        1.76       -8.90     18.45 o 
  -4  -8  15       19.64       -3.20     18.94 o 
  -3  -8  15        1.07      -21.27     14.18 o 
  -2  -8  15       19.46       22.52     11.27 o 
  -1  -8  15       20.67       25.25     11.74 o 
   0  -8  15       15.01       12.07     10.53 o 
   1  -8  15       65.61       56.19     17.10 o 
   2  -8  15       19.05        6.71     17.20 o 
   3  -8  15        0.35      -20.09     14.46 o 
   4  -8  15        2.01      -23.67     15.78 o 
   5  -8  15       62.88       22.59     19.77 o 
   6  -8  15       57.45       30.51     21.37 o 
  -5  -7  15       48.27       21.44     20.85 o 
  -4  -7  15        0.33      -19.98     17.79 o 
  -3  -7  15       49.95       27.45     17.83 o 
  -2  -7  15       92.00       86.72     13.76 o 
  -1  -7  15       51.51       36.18     16.26 o 
   0  -7  15       59.29       57.10     17.93 o 
   1  -7  15        1.22       18.18     10.57 o 
   2  -7  15       16.02       28.86     22.26 o 
   3  -7  15        0.87       -9.76      9.52 o 
   4  -7  15       11.30      -21.84     14.56 o 
   5  -7  15       35.01       -4.24     18.04 o 
   6  -7  15        0.30      -12.23     17.79 o 
  -6  -6  15       47.17       75.55     22.87 o 
  -5  -6  15        2.97        0.00     15.33 o 
  -4  -6  15       78.31       67.80     20.96 o 
  -3  -6  15       80.11       45.98     18.97 o 
  -2  -6  15       44.58       48.27     12.05 o 
  -1  -6  15       15.29       20.69     10.64 o 
   0  -6  15       10.40       -4.09     12.06 o 
   1  -6  15        2.80       -0.49      9.63 o 
   2  -6  15        3.42       -9.11      9.78 o 
   3  -6  15       24.70       11.85     14.32 o 
   4  -6  15       10.66       -2.33     13.41 o 
  -7  -5  15       13.12        5.32     18.38 o 
  -6  -5  15       28.08        3.82     19.22 o 
  -5  -5  15      132.34      130.15     24.50 o 
  -4  -5  15      147.26      163.20     23.32 o 
  -3  -5  15       25.76        6.01     15.22 o 
  -2  -5  15       57.17       57.66     12.00 o 
  -1  -5  15       21.01       58.56     18.28 o 
   0  -5  15        2.48       27.28     15.15 o 
   1  -5  15        2.77        0.87     12.58 o 
   2  -5  15        0.03      -13.76     13.14 o 
   3  -5  15        0.00       -9.11     12.37 o 
   4  -5  15        0.18        3.34     13.48 o 
   5  -5  15       69.35       85.18     18.80 o 
  -7  -4  15       32.94       21.41     17.69 o 
  -6  -4  15       61.34       62.66     20.23 o 
  -5  -4  15      140.60      132.58     22.10 o 
  -4  -4  15        7.42      -20.85     13.90 o 
  -3  -4  15       65.41       58.42     18.14 o 
  -2  -4  15       23.28       42.15     16.16 o 
  -1  -4  15        2.82        5.25     14.42 o 
   0  -4  15       20.15       45.56     17.52 o 
   1  -4  15       17.77       39.79     17.45 o 
   2  -4  15        4.41       26.65     16.33 o 
   3  -4  15        0.65      -16.65     12.48 o 
   4  -4  15       11.31       -0.38     14.11 o 
   5  -4  15        8.91       -7.68     13.00 o 
  -8  -3  15       10.01       -1.63     18.94 o 
  -7  -3  15        6.21       -3.20     16.96 o 
  -6  -3  15        6.09      -16.61     15.40 o 
  -5  -3  15        8.74       -8.20     15.12 o 
  -4  -3  15       36.66       26.10     16.68 o 
  -3  -3  15        1.46       -1.91     15.81 o 
  -2  -3  15       22.17       30.86     16.58 o 
  -1  -3  15       78.45       54.49     18.63 o 
   0  -3  15       20.01       22.73     15.57 o 
   1  -3  15        0.56        2.12     14.98 o 
   2  -3  15        2.27       23.35     15.95 o 
   3  -3  15        3.23        4.66     13.59 o 
   4  -3  15        1.82      -13.00     12.55 o 
   5  -3  15       33.30       40.31     16.12 o 
  -8  -2  15       10.32       -4.62     16.61 o 
  -7  -2  15       37.67       16.33     17.17 o 
  -6  -2  15        6.03      -14.25     15.53 o 
  -5  -2  15      125.52       94.70     22.14 o 
  -4  -2  15        0.00      -21.65     15.19 o 
  -3  -2  15       71.47       74.99     18.42 o 
  -2  -2  15       38.26       44.73     16.99 o 
  -1  -2  15       26.38        8.17     15.33 o 
   0  -2  15        2.14        6.74     15.50 o 
   1  -2  15       35.77       41.53     16.16 o 
   2  -2  15        5.72       35.24     15.64 o 
   3  -2  15       22.03       12.72     14.63 o 
   4  -2  15       23.51       38.47     17.41 o 
   5  -2  15       19.15       27.28     16.26 o 
  -8  -1  15      105.06      150.30     24.53 o 
  -7  -1  15       44.56       11.54     17.55 o 
  -6  -1  15       12.59       17.65     18.80 o 
  -5  -1  15       16.69      -15.05     15.40 o 
  -4  -1  15      139.66      162.40     23.25 o 
  -3  -1  15      100.74       93.66     20.96 o 
  -2  -1  15        0.06        8.58     14.84 o 
  -1  -1  15       15.84       23.87     16.61 o 
   0  -1  15       30.73       22.73     15.78 o 
   1  -1  15        0.11       -2.57     15.26 o 
   2  -1  15       70.55       70.30     18.59 o 
   3  -1  15       12.20       13.34     15.85 o 
   4  -1  15       43.20       40.03     17.93 o 
  -8   0  15       38.99       35.93     20.36 o 
  -7   0  15        0.90      -11.95     16.26 o 
  -6   0  15       21.72       11.78     17.27 o 
  -5   0  15      239.88      267.73     27.98 o 
  -4   0  15      129.49      203.75     25.30 o 
  -3   0  15        2.32       -6.05     15.36 o 
  -2   0  15       27.18       39.83     17.69 o 
  -1   0  15       35.85       43.06     18.21 o 
   0   0  15       30.79       33.12     17.93 o 
   1   0  15        0.74       -9.14     13.66 o 
   2   0  15        4.48      -11.78     12.96 o 
   3   0  15       24.08       32.39     17.69 o 
  -8   1  15        4.18       -6.64     17.03 o 
  -7   1  15        7.27      -19.25     16.58 o 
  -6   1  15       72.02       23.56     17.20 o 
  -5   1  15       66.35       35.93     18.04 o 
  -4   1  15       13.39       -0.21     15.88 o 
  -3   1  15       32.82       30.55     18.18 o 
  -2   1  15       34.42       28.67     15.85 o 
  -1   1  15       65.53       73.40     19.18 o 
   0   1  15      125.95      142.38     22.55 o 
   1   1  15       20.39       22.97     16.09 o 
   2   1  15        0.21      -20.59     13.73 o 
  -8   2  15        0.05       -6.15     16.75 o 
  -7   2  15        4.78        0.59     17.48 o 
  -6   2  15        0.00       -2.26     15.12 o 
  -5   2  15       13.04      -12.23     14.73 o 
  -4   2  15        8.93        9.66     15.40 o 
  -3   2  15        0.32      -10.15     15.29 o 
  -2   2  15      123.66       99.77     20.82 o 
  -1   2  15      149.60      108.15     21.37 o 
   0   2  15       45.67       46.39     18.24 o 
   1   2  15        1.30      -10.98     15.57 o 
  -7   3  15       19.54       41.88     18.04 o 
  -6   3  15       42.00       21.16     18.35 o 
  -5   3  15       31.49       22.97     16.68 o 
  -4   3  15        0.02      -19.29     15.12 o 
  -3   3  15       51.36       82.61     21.34 o 
  -2   3  15      125.10      140.95     23.04 o 
  -1   3  15       24.83        8.48     17.76 o 
   0   3  15        9.27       -7.20     11.57 o 
  -6   4  15       14.79       10.01     17.10 o 
  -5   4  15        0.19        2.78     17.27 o 
  -4   4  15       23.26       16.75     18.04 o 
  -3   4  15       61.22       50.22     20.26 o 
  -2   4  15        6.78        2.75     16.61 o 
  -1  -9  16      178.88      186.85     18.88 o 
   0  -9  16      317.65      307.43     21.13 o 
   2  -9  16       64.18       53.66     21.75 o 
   3  -9  16        0.55        1.74     18.70 o 
  -3  -8  16      132.07      109.30     22.55 o 
  -2  -8  16      193.67      208.11     18.12 o 
  -1  -8  16      387.84      411.05     22.66 o 
   0  -8  16      256.02      266.47     20.76 o 
   1  -8  16      180.68      230.45     46.95 o 
   2  -8  16       76.99       80.24     20.40 o 
   3  -8  16       16.96       14.80     18.00 o 
   4  -8  16       47.69       18.80     20.19 o 
  -4  -7  16       79.92       92.54     23.98 o 
  -3  -7  16      205.66      243.75     27.25 o 
  -2  -7  16      355.58      369.25     21.34 o 
  -1  -7  16      245.28      241.62     19.05 o 
   0  -7  16       84.36       70.53     13.65 o 
   1  -7  16       73.82       83.50     24.53 o 
   2  -7  16       31.85       36.41     16.94 o 
  -5  -6  16       21.62       10.84     17.45 o 
  -4  -6  16       66.90       71.10     22.03 o 
  -3  -6  16      188.44      186.24     24.88 o 
  -2  -6  16      204.82      214.77     26.79 o 
  -1  -6  16       45.70       49.56     18.00 o 
   0  -6  16      156.47      140.19     23.49 o 
   1  -6  16       54.18       25.23     15.46 o 
   2  -6  16      230.73      215.46     24.22 o 
   3  -6  16      214.01      278.75     27.07 o 
  -5  -5  16        5.15       -6.29     18.56 o 
  -4  -5  16       67.75       68.11     19.95 o 
  -3  -5  16      106.90       70.16     19.32 o 
  -2  -5  16       21.56        7.40     15.95 o 
  -1  -5  16      185.06      243.75     26.13 o 
   0  -5  16      182.55      196.63     24.36 o 
   1  -5  16      308.79      278.19     26.52 o 
   2  -5  16      285.59      312.63     28.57 o 
   3  -5  16       90.62       96.51     19.63 o 
   4  -5  16       45.03       50.63     17.90 o 
  -6  -4  16       14.29      -11.92     16.33 o 
  -5  -4  16       41.73       36.66     19.04 o 
  -4  -4  16      140.75      164.17     25.26 o 
  -3  -4  16       52.07       34.75     19.57 o 
  -2  -4  16      157.95      131.64     22.80 o 
  -1  -4  16      411.18      544.53     34.65 o 
   0  -4  16      515.79      506.34     32.42 o 
   1  -4  16      397.79      441.91     30.83 o 
   2  -4  16      126.74       79.62     20.33 o 
   3  -4  16       40.26       59.50     18.59 o 
   4  -4  16       19.29       29.61     16.96 o 
  -6  -3  16       52.68       49.63     21.13 o 
  -5  -3  16      128.95      110.30     22.21 o 
  -4  -3  16       97.45       88.83     22.07 o 
  -3  -3  16      172.37      183.63     25.20 o 
  -2  -3  16      462.24      500.15     33.81 o 
  -1  -3  16      613.40      701.19     37.29 o 
   0  -3  16      424.32      447.47     33.33 o 
   1  -3  16      146.65       96.89     20.68 o 
   2  -3  16       46.51       48.34     19.04 o 
   3  -3  16      112.12      150.89     23.67 o 
   4  -3  16       55.83       82.88     18.84 o 
  -7  -2  16      168.79      158.43     27.07 o 
  -6  -2  16      132.07      132.37     25.26 o 
  -5  -2  16      142.57      137.37     23.18 o 
  -4  -2  16       68.69       41.32     18.87 o 
  -3  -2  16      275.71      291.43     28.91 o 
  -2  -2  16      449.94      597.11     36.80 o 
  -1  -2  16      339.79      490.77     34.96 o 
   0  -2  16       74.36       98.45     21.75 o 
   1  -2  16       13.53       -4.45     15.15 o 
   2  -2  16       93.88      126.32     23.46 o 
   3  -2  16      177.64      215.71     25.99 o 
  -6  -1  16      221.98      273.15     28.67 o 
  -5  -1  16       36.62       15.05     16.47 o 
  -4  -1  16       51.33       20.92     17.52 o 
  -3  -1  16      171.60      145.72     24.15 o 
  -2  -1  16      131.59      210.46     26.03 o 
  -1  -1  16       47.38       33.88     17.93 o 
   0  -1  16       33.12       24.15     16.92 o 
   1  -1  16       82.18       59.88     18.91 o 
   2  -1  16      309.26      329.59     31.31 o 
  -7   0  16       89.36       94.18     22.80 o 
  -6   0  16       36.66       49.59     19.29 o 
  -5   0  16        5.61        1.11     17.06 o 
  -4   0  16       34.71       53.62     18.84 o 
  -3   0  16      104.56      106.24     21.62 o 
  -2   0  16       71.45       54.04     18.97 o 
  -1   0  16       52.62      101.75     22.80 o 
   0   0  16      181.81      203.40     26.97 o 
   1   0  16      290.16      399.40     33.61 o 
   2   0  16      253.90      301.99     30.34 o 
  -6   1  16        4.69       18.97     18.00 o 
  -5   1  16       32.83       32.56     19.77 o 
  -4   1  16      110.59      127.26     24.71 o 
  -3   1  16      128.81      125.28     23.42 o 
  -2   1  16      152.04      138.17     23.01 o 
  -1   1  16      240.66      284.58     28.81 o 
   0   1  16      329.66      432.84     34.54 o 
  -5   2  16       54.52       63.87     21.41 o 
  -4   2  16      101.16      114.86     24.85 o 
  -3   2  16       97.72      130.91     24.88 o 
  -2   2  16      178.05      220.92     27.21 o 
  -1   2  16      195.35      238.22     29.37 o 
  -1  -7  17        2.31      -21.48     15.95 o 
   0  -7  17       47.10       40.69     18.07 o 
   1  -7  17       47.99       33.74     19.25 o 
   2  -7  17       26.42       73.43     20.09 o 
  -3  -6  17       10.28      -19.18     15.74 o 
  -2  -6  17       10.31      -22.21     14.80 o 
  -1  -6  17       71.64       62.38     21.13 o 
   0  -6  17       19.84       22.00     18.70 o 
   1  -6  17        5.52        2.54     14.98 o 
   2  -6  17        5.15      -21.13     15.46 o 
  -4  -5  17        0.13      -20.23     17.62 o 
  -3  -5  17       41.57        7.44     18.45 o 
  -2  -5  17       68.58       38.61     20.36 o 
  -1  -5  17        4.51      -11.64     14.84 o 
   0  -5  17        5.16       16.40     15.33 o 
   1  -5  17        3.40      -11.57     15.81 o 
   2  -5  17        6.33       18.91     15.22 o 
  -4  -4  17       60.61       71.10     20.40 o 
  -3  -4  17       59.54       65.68     20.78 o 
  -2  -4  17        0.56      -20.75     17.20 o 
  -1  -4  17       96.95      144.64     22.97 o 
   0  -4  17       37.98       39.44     18.56 o 
   1  -4  17        0.39        3.79     14.73 o 
   2  -4  17       11.99       31.69     18.24 o 
  -5  -3  17       50.13       76.98     22.66 o 
  -4  -3  17       30.81       51.36     20.47 o 
  -3  -3  17        3.34      -15.33     15.78 o 
  -2  -3  17      171.14      254.42     27.87 o 
  -1  -3  17      159.54      280.90     28.60 o 
   0  -3  17        7.06       -0.63     15.15 o 
   1  -3  17        7.52       -4.34     15.08 o 
  -5  -2  17        0.28       -4.03     16.30 o 
  -4  -2  17       16.60       -1.36     16.79 o 
  -3  -2  17       89.28       51.82     20.23 o 
  -2  -2  17      116.89      137.79     25.16 o 
  -1  -2  17        1.61      -20.78     14.07 o 
   0  -2  17       12.03      -16.58     14.28 o 
   1  -2  17       35.55       20.89     17.79 o 
  -4  -1  17       45.88       38.82     18.52 o 
  -3  -1  17       47.55       55.71     19.46 o 
  -2  -1  17        5.39       12.02     17.90 o 
  -1  -1  17       25.91       16.58     16.30 o 
   0  -1  17       26.52       -5.80     16.33 o 
  -4   0  17        2.85      -24.76     16.51 o 
  -3   0  17       19.68       12.16     18.45 o 
  -2   0  17       44.82       56.30     19.67 o 
                                                 
